# Supplementary material for: Genome-wide association studies and genomic selection assays made in a large sample of cacao (Theobroma cacao L.) germplasm reveal significant marker-trait associations and good predictive value for improving yield potential
Source: PLoS One. 2022 Oct 6;17(10):e0260907. doi: 10.1371/journal.pone.0260907 (PMC9536643; doi:10.1371/journal.pone.0260907)
Supplement: S2 Table — http://dx.doi.org/10.13140/RG.2.2.29601.48484. (XLSX) [file pone.0260907.s002.xlsx]

## Sheet: Phenotypewithoutmissingvalues
Accession	Acc Group	FL_SEP_LEN	FL_LIG_WID	FL_OV_NUM	FL_STY_LEN	FL_LIG_COL	FL_FIL_COL	FL_PCOL_C	FR_PRCM	FR_PBC	FR_PST	FR_PFD	FR_PFS	FR_HH	FR_BEC	FR_POL	FR_POW	PODL_W	FR_WABW	FR_BEN	FR_BW	FR_BL	FR_BEW	BENL_W	PodIndex	FR_POSH_oblong	FR_POSH_elliptic	FR_POSH_obovate	FR_POSH_obicular	FR_POSH_oblate	FR_PAF_attenuate	FR_PAF_acute	FR_PAF_obtuse	FR_PAF_rounded	FR_PAF_mammilate	FR_PAF_indented	FR_BES_oblong	FR_BES_elliptic	FR_BES_oblate
AMAZ12	1	6.65	2.324	50	2.619	3	0	2	0	3	7	2	2	7	4	18.3	8.6	2.13	54.2	36	1.13	2.38	1.23	1.93	24.58	0	1	0	0	0	1	0	0	0	0	0	0	1	0
AMAZ15	1	7.11	2.473	42	2.319	3	3	2	0	2	5	1	2	7	4	19.3	8.2	2.35	65	41	1.14	2.36	1.27	1.86	21.39	1	0	0	0	0	1	0	0	0	0	0	0	1	0
AMAZ6	1	7.2	2.255	46	1.906	5	3	2	0	3	3	2	2	7	4	15.7	8.8	1.78	59.6	34	1.32	2.58	1.36	1.9	22.28	0	1	0	0	0	0	1	0	0	0	0	1	0	0
AMAZ6_3	1	8.38	2.634	48	2.253	7	5	3	0	3	3	1	2	7	5	17.8	8.2	2.17	49.2	38	0.88	2.1	1.16	1.81	29.9	0	0	1	0	0	0	0	1	0	0	0	0	0	1
CATONGO	2	7.04	2.71	37	2.332	0	0	1	0	1	3	2	2	5	1	11.7	7.7	1.52	43.3	36	0.78	2.2	1.1	2	35.61	0	0	0	1	0	0	0	1	0	0	0	0	1	0
COCA3370_5	3	9.66	2.344	36	2.515	0	0	2	0	2	5	2	2	7	4	19.4	9.1	2.13	57.7	37	1.05	2.24	1.07	2.09	25.74	0	1	0	0	0	0	0	1	0	0	0	1	0	0
EET-95	4	8.38	2.755	46	2.693	3	7	2	0	2	5	2	3	7	5	17.6	9	1.96	88.1	46	0.8	2.45	1.3	1.89	27.18	0	1	0	0	0	0	0	1	0	0	0	0	1	0
GS36	5	8.55	2.787	37	2.334	3	0	3	5	1	5	1	2	7	4	16.8	8.3	2.02	65.6	35	1.23	2.28	1.26	1.81	23.23	0	0	1	0	0	0	1	0	0	0	0	0	1	0
GU114-P	6	6.21	2.146	44	1.851	3	0	1	0	2	3	2	2	5	5	14.1	8.2	1.72	54.4	43	0.77	2.12	1.18	1.8	30.2	0	0	1	0	0	0	0	0	0	1	0	0	1	0
GU151-F	6	6.72	2.542	43	2.322	0	0	2	0	2	5	2	2	5	4	15.3	7.5	2.04	41.6	33	0.71	1.88	1.23	1.53	42.68	0	1	0	0	0	0	0	1	0	0	0	0	1	0
GU195-P	6	6.28	1.893	47	2.074	3	0	2	0	1	3	2	2	5	5	12.8	8.3	1.54	41	32	0.83	2.04	1.26	1.62	37.65	0	0	0	1	0	0	0	0	0	0	1	0	1	0
GU261-P	6	6.38	2.401	40	2.114	3	0	1	0	3	5	2	2	5	5	15.1	7.4	2.04	46.1	35	0.75	1.95	1.19	1.64	38.1	0	1	0	0	0	0	0	1	0	0	0	0	1	0
GU265-P	6	7.23	2.893	51	2.396	3	5	3	0	2	7	2	1	7	5	17	8	2.13	48.9	36	0.82	2.01	1.19	1.69	33.88	1	0	0	0	0	0	0	1	0	0	0	0	1	0
GU300-P	6	6.1	1.897	42	1.804	3	0	2	0	2	5	2	3	5	5	14.3	7.9	1.81	37.2	31	0.77	1.93	1.18	1.64	41.89	0	1	0	0	0	0	0	1	0	0	0	0	1	0
GU305-P	6	6.3	2.289	49	2.059	3	0	2	0	2	3	2	3	5	5	15	8.3	1.81	48.5	35	0.94	2.16	1.18	1.83	30.4	0	0	1	0	0	0	0	0	0	1	0	0	1	0
GU310-P	6	6.84	2.398	42	2.388	3	0	2	0	3	5	2	2	7	5	13.9	7.9	1.76	37.9	31	0.81	2.07	1.15	1.8	39.82	0	1	0	0	0	0	1	0	0	0	0	0	0	1
GU335-P	6	6.89	2.233	43	2.141	0	0	1	0	3	7	2	2	5	5	14.3	7.8	1.83	39.8	32	0.78	2.02	1.15	1.76	40.06	0	1	0	0	0	0	0	0	0	1	0	0	1	0
ICS1	7	9.07	1.676	39	1.728	0	0	3	5	3	5	2	1	7	4	16.2	8	2.03	78.3	39	1.29	2.58	1.38	1.87	19.88	0	1	0	0	0	0	1	0	0	0	0	0	1	0
ICS10	7	7.1	3.475	57	1.891	3	3	2	0	2	5	2	3	5	5	16.4	7.6	2.16	65.7	48	0.94	2.19	1.2	1.83	22.16	0	1	0	0	0	1	0	0	0	0	0	0	0	1
ICS100	7	6.64	2.245	38	1.822	7	0	2	0	1	5	2	3	3	4	14.4	7.8	1.85	56.8	32	1.24	2.37	1.29	1.84	25.2	0	0	1	0	0	1	0	0	0	0	0	0	1	0
ICS15	7	9.14	2.351	42	1.983	0	0	3	5	1	5	2	2	7	4	17.7	9.4	1.88	74.1	34	1.44	2.44	1.56	1.56	20.42	0	1	0	0	0	0	0	0	0	1	0	0	1	0
ICS25	7	6.99	2.25	41	2.29	3	5	3	0	1	5	2	3	7	4	14.7	7.8	1.92	57.2	36	0.98	2.29	1.32	1.73	28.35	0	1	0	0	0	0	1	0	0	0	0	0	0	1
ICS30	7	6.98	2.178	47	2.342	3	3	3	5	2	5	2	3	5	4	15	7.8	1.92	54.2	42	0.84	2.07	1.18	1.75	28.34	0	1	0	0	0	0	1	0	0	0	0	0	1	0
ICS39	7	8.47	3.195	42	2.247	3	0	3	0	2	5	2	2	3	4	17.6	7.7	2.29	62.2	39	1.16	2.3	1.38	1.67	22.1	1	0	0	0	0	1	0	0	0	0	0	0	0	1
ICS40	7	6.44	2.505	50	1.789	5	0	2	0	3	5	2	3	5	5	18.1	7.8	2.32	71.1	49	0.98	2.36	1.13	2.09	20.82	0	1	0	0	0	0	1	0	0	0	0	0	1	0
ICS45	7	7.65	3.215	31	1.913	0	0	2	0	2	5	2	2	5	5	16.8	7.9	2.13	68.5	37	1.27	2.37	1.36	1.74	21.28	0	1	0	0	0	1	0	0	0	0	0	0	0	1
ICS48	7	8.29	2.945	40	2.168	0	0	3	0	1	5	2	2	5	4	16.9	8	2.11	72	36	1.38	2.52	1.43	1.76	20.13	0	1	0	0	0	0	1	0	0	0	0	0	1	0
ICS49	7	6.31	2.733	35	1.617	3	0	2	0	1	3	2	3	5	5	15.7	8.9	1.76	70.6	39	0.98	2.41	1.26	1.91	26.16	0	1	0	0	0	0	0	1	0	0	0	0	1	0
ICS6	7	9.37	2.111	43	2.042	7	0	3	0	2	5	2	2	5	4	16.6	8.7	1.91	86.5	43	1.33	2.45	1.47	1.67	17.49	0	1	0	0	0	0	1	0	0	0	0	0	1	0
ICS60	7	7.76	2.75	37	2.067	3	3	3	0	3	7	2	2	7	4	19.5	8.4	2.32	94	39	1.64	2.63	1.49	1.77	15.63	1	0	0	0	0	1	0	0	0	0	0	0	1	0
ICS62	7	7.02	2.693	58	2.396	5	3	2	0	2	5	2	2	7	5	18.3	8.1	2.26	79.5	54	1.09	2.24	1.25	1.79	16.99	0	1	0	1	1	0	0	1	0	0	0	0	1	0
ICS63	7	7.31	2.446	39	1.515	0	0	3	7	0	3	2	2	7	4	14.7	8.3	1.77	80.7	39	1.31	2.57	1.42	1.81	19.57	0	0	1	0	0	0	0	0	0	0	1	0	1	0
ICS66	7	8.04	2.651	38	2.292	3	3	3	0	2	3	2	2	7	4	16.1	8.2	1.96	44.8	33	0.78	2.14	1.18	1.81	38.85	0	1	0	0	0	0	1	0	0	0	0	1	0	0
ICS70	7	6.71	2.592	41	1.921	0	0	3	7	2	7	2	2	5	4	19.7	7.8	2.53	59.7	43	0.88	2.09	1.11	1.88	26.43	1	0	0	0	0	1	0	0	0	0	0	1	0	0
ICS72	7	7.94	2.854	34	2.242	3	0	3	7	1	5	2	2	5	4	15.5	8.9	1.74	63.3	33	1.2	2.25	1.32	1.7	25.25	0	1	0	0	0	0	1	0	0	0	0	0	0	1
ICS75	7	7.47	2.787	40	2.057	3	0	3	0	0	0	2	3	7	5	15.1	8.9	1.7	74.3	38	1.41	2.44	1.41	1.73	18.66	0	0	1	0	0	0	0	1	0	0	0	0	1	0
ICS76	7	6.94	2.767	40	1.918	0	0	3	5	1	5	2	2	5	4	15.1	7.7	1.96	48.5	33	0.96	2.15	1.23	1.75	31.57	0	1	0	0	0	0	1	0	0	0	0	0	1	0
ICS8	7	8.2	2.814	39	2.205	5	7	3	0	2	3	2	2	3	4	15.9	7.7	2.06	70.1	40	1.26	2.35	1.39	1.69	19.84	0	1	0	0	0	0	1	0	0	0	0	0	1	0
ICS80	7	9.13	2.517	35	1.864	0	0	3	5	2	5	2	2	7	4	17	8.9	1.91	68.5	36	1.19	2.27	1.34	1.69	23.34	0	1	0	0	0	0	1	0	0	0	0	0	1	0
ICS81	7	7.2	2.391	47	2.054	5	0	2	5	2	5	2	2	3	5	14.3	8	1.79	71.7	31	1.35	2.53	1.43	1.77	23.89	0	1	0	0	0	0	0	0	0	1	0	0	1	0
ICS84	7	8.31	3.158	41	2.508	3	0	3	3	1	5	2	1	7	4	17.4	8.5	2.05	52.8	29	1.22	2.39	1.32	1.81	28.26	0	1	0	0	0	0	1	0	0	0	0	1	0	0
ICS86	7	8.98	2.708	35	1.571	0	3	2	5	2	5	2	2	7	4	14.8	7.6	1.95	49.7	36	0.86	2.02	1.3	1.55	32.3	1	0	0	0	0	1	0	0	0	0	0	0	1	0
ICS89	7	7.08	2.238	36	1.876	0	0	2	0	1	3	2	2	7	4	16.5	8.1	2.04	54.8	34	1.04	2.12	1.36	1.56	28.28	0	1	0	0	0	0	1	0	0	0	0	0	0	1
ICS95	7	7.12	2.314	39	1.911	0	0	3	5	1	5	2	2	7	4	19	8.4	2.26	63.5	35	1.29	2.43	1.3	1.87	22.15	0	1	0	0	0	0	1	0	0	0	0	0	1	0
IMC10	8	7.18	2.539	54	2.181	3	3	2	0	1	3	2	3	7	4	17.2	9.3	1.85	82.2	58	1.02	2.5	1.2	2.08	16.9	0	1	0	0	0	0	0	1	0	0	0	0	1	0
IMC105	8	7.98	2.547	51	2.247	5	3	2	0	1	3	2	2	7	4	20	8.9	2.25	61.8	52	0.85	2.12	0.96	2.21	22.62	0	1	0	0	0	0	0	1	0	0	0	1	0	0
IMC13	8	6.47	2.574	53	2.039	3	7	3	0	2	5	2	3	5	5	14.5	8.5	1.71	58.4	47	0.88	2.3	1.2	1.92	24.18	0	0	1	0	0	0	0	0	0	0	1	0	0	1
IMC14	8	8.95	2.314	54	2.193	5	3	3	0	2	3	2	3	7	4	18.1	9	2.01	64.8	53	0.75	2.09	0.99	2.11	25.16	0	0	1	0	0	0	0	1	0	0	0	0	0	1
IMC16	8	7.72	2.75	41	2.201	3	3	3	0	0	5	2	2	7	5	16.3	8.3	1.96	53.2	44	0.9	2.15	1.22	1.76	25.25	0	0	1	0	0	0	0	1	0	0	0	0	1	0
IMC18	8	7.71	2.839	53	2.272	5	7	3	0	1	3	2	2	7	5	15	8.3	1.81	55.1	57	0.65	2.07	1.13	1.83	26.99	0	1	0	0	0	0	0	0	0	0	1	0	1	0
IMC2	8	7.2	3.183	62	2.287	5	5	3	0	2	3	2	2	7	4	16.7	8.8	1.9	64.5	52	0.87	2.35	1.09	2.16	22.1	0	0	1	0	0	0	0	1	0	0	0	0	1	0
IMC20	8	7.45	2.049	58	2.2	5	3	2	0	2	3	2	2	5	5	17.2	8	2.15	61.8	45	0.96	2.25	1.23	1.83	23.15	0	1	0	0	0	0	0	1	0	0	0	0	0	1
IMC23	8	7.71	2.809	55	2.24	5	7	2	0	1	5	2	2	5	4	14.7	8	1.84	53.8	51	0.75	2.18	1.18	1.85	26.14	0	0	1	0	0	0	0	1	0	0	0	0	0	1
IMC27	8	7.66	2.042	52	1.829	3	5	2	0	1	3	2	2	7	4	17.7	9.4	1.88	88.6	54	0.94	2.35	1.07	2.2	19.7	0	0	1	0	0	0	0	1	0	0	0	1	0	0
IMC3	8	7.8	3.012	62	2.19	0	0	2	0	2	5	2	2	7	5	15.9	9	1.77	74.2	45	1.19	2.68	1.31	2.05	18.67	0	1	0	0	0	0	0	0	0	0	1	1	0	0
IMC31	8	7.26	2.552	52	2.114	5	5	3	0	1	5	2	2	7	4	18	8.4	2.14	66.8	45	0.96	2.3	1.31	1.76	23.15	0	0	1	0	0	0	0	1	0	0	0	1	0	1
IMC33	8	6.49	2.257	49	1.901	5	5	2	0	2	5	2	2	7	4	17.7	9.3	1.9	74.1	52	1.02	2.39	1.25	1.91	18.85	0	1	0	0	0	0	0	1	0	0	0	0	0	1
IMC36	8	7.78	2.332	47	1.542	3	3	3	0	2	3	2	2	7	5	17.5	7.8	2.24	59.9	43	1.02	2.36	1.22	1.93	22.8	0	1	0	0	0	0	1	0	0	0	0	0	1	0
IMC38	8	7	2.683	58	2.097	3	3	2	0	1	3	2	2	7	5	16.3	8.4	1.94	57.3	50	0.79	2.12	1.2	1.77	25.32	0	0	1	0	0	0	0	0	0	0	1	0	0	1
IMC39	8	6.71	2.515	55	1.936	7	5	2	0	2	3	2	2	7	5	16.7	8.9	1.88	68.4	59	0.82	2.32	1.22	1.9	20.67	0	0	1	0	0	0	0	1	0	0	0	0	0	1
IMC42	8	7.53	2.445	46	1.936	3	5	2	0	1	5	2	2	7	5	15.3	8.1	1.89	56.5	50	0.8	2.08	1.19	1.75	25	0	0	1	0	0	0	0	1	0	0	0	0	1	0
IMC45	8	7.24	2.605	57	2.027	3	0	2	0	2	3	2	2	5	5	14.8	8	1.85	59	52	0.85	2.15	1.15	1.87	22.62	0	0	1	0	0	0	0	1	0	0	0	0	1	0
IMC47	8	6.97	2.436	48	1.822	3	3	3	0	1	5	2	2	7	4	17.3	7.5	2.31	49.5	44	0.83	2.14	1.17	1.83	27.38	0	1	0	0	0	0	1	0	0	0	0	0	0	1
IMC48	8	7.6	2.564	57	2.433	3	7	2	0	1	3	2	2	5	5	17.6	10.2	1.73	68	51	0.9	2.38	1.21	1.97	21.79	0	0	1	0	0	0	0	0	0	0	1	0	0	1
IMC49	8	6.9	2.676	57	2.045	5	3	3	0	2	3	2	3	7	4	16.1	8.7	1.85	52.4	35	1.11	2.48	1.21	2.05	25.74	0	0	1	0	0	0	0	1	0	0	0	1	0	0
IMC5	8	6.82	2.493	55	2.112	7	7	3	0	1	3	2	3	5	5	14.7	8.3	1.77	49.4	45	0.73	2.25	1.17	1.92	30.44	0	0	1	0	0	0	0	0	0	0	1	0	0	1
IMC50	8	6.56	2.324	52	1.698	5	5	3	0	2	3	2	2	5	5	13.8	7.5	1.84	52.4	48	0.71	2.13	1.15	1.85	29.34	0	0	1	0	0	0	0	1	0	0	0	0	0	1
IMC51	8	7.5	2.846	60	2.319	3	3	2	0	2	5	2	2	7	5	17.3	8.3	2.08	46.5	49	0.61	2.02	0.95	2.13	33.46	0	1	0	0	0	0	0	0	0	0	1	0	0	1
IMC53	8	7.05	2.77	59	2.225	5	3	2	0	2	5	2	2	5	5	16.9	8.5	1.99	57.6	52	0.77	2.27	1.14	1.99	24.98	0	0	1	0	0	0	0	1	0	0	0	0	0	1
IMC54	8	7.9	3.223	58	2.488	3	5	2	0	2	3	2	3	7	4	16.9	8.9	1.9	64.2	46	0.87	2.19	1.1	1.99	24.99	0	0	1	0	0	0	0	0	0	0	1	1	0	0
IMC55	8	7.1	2.473	51	2.148	3	5	2	0	1	3	2	2	7	4	16.6	9.6	1.73	63.7	52	0.83	2.23	1.13	1.97	23.17	0	0	1	0	0	0	0	1	0	0	0	0	0	1
IMC58	8	7.5	3.104	60	2.582	3	3	3	0	1	5	2	2	7	5	16	8.8	1.82	49.6	45	0.91	2.36	1.13	2.09	24.42	0	1	0	0	0	0	0	1	0	0	0	0	1	0
IMC59	8	6.89	2.601	47	2.156	0	7	1	0	1	3	1	2	7	5	17.3	9.2	1.88	56.3	50	0.82	2.31	1.16	1.99	24.39	0	0	1	0	0	0	0	1	0	0	0	0	0	1
IMC6	8	7.05	2.668	52	2.473	0	0	2	0	2	3	2	2	7	5	18.2	9.1	2	63.8	53	0.79	2.08	1.01	2.06	23.88	0	0	1	0	0	0	0	1	0	0	0	0	0	1
IMC60	8	6.69	1.943	48	1.916	5	7	3	0	0	3	2	2	7	4	15.1	8.2	1.84	72.7	50	0.94	2.21	1.18	1.87	21.28	0	0	1	0	0	0	0	1	0	0	0	0	0	1
IMC61	8	7.57	2.794	54	2.149	5	5	3	0	2	3	1	3	7	4	16.8	9.2	1.83	71.4	57	0.88	2.31	1.15	2.01	19.94	0	0	1	0	0	0	0	1	0	0	0	0	0	1
IMC63	8	7.6	2.492	44	2.03	5	7	3	0	1	3	2	3	7	2	17.9	11.1	1.61	71	52	0.93	2.49	1.14	2.18	20.68	0	0	1	0	0	0	0	1	0	0	0	0	0	1
IMC65	8	7.92	2.441	53	2.176	3	5	2	0	1	3	2	3	7	4	17.8	9	1.98	85.2	50	1.06	2.35	1.17	2.01	18.87	0	0	1	0	0	0	0	1	0	0	0	0	0	1
IMC66	8	7.36	2.78	47	2.156	3	5	3	0	1	3	2	3	7	4	15.3	9	1.7	59.8	44	0.94	2.31	1.22	1.89	24.18	0	0	1	0	0	0	0	1	0	0	0	1	0	0
IMC67	8	7.96	2.772	48	2.421	3	5	2	0	2	5	1	3	7	5	19.9	9.8	2.03	79.2	48	1.04	2.27	1.07	2.12	20.03	0	0	1	0	0	0	0	1	0	0	0	0	0	1
IMC68	8	7.09	2.215	51	1.876	0	5	3	0	1	3	2	2	7	5	18	8.9	2.02	75.8	51	0.98	2.22	1.16	1.91	20.01	0	0	1	0	0	0	0	1	0	0	0	0	0	1
IMC71	8	8	2.839	60	2.282	3	3	2	0	1	3	2	2	7	5	19.2	9	2.13	90.8	56	0.92	2.14	1.12	1.91	19.41	0	1	0	0	0	0	0	0	0	0	1	0	0	1
IMC73	8	6.41	2.71	54	2.23	5	3	2	0	2	5	2	2	7	5	17.7	9.3	1.9	60.6	43	1.04	2.36	1.21	1.95	22.36	0	0	1	0	0	0	0	0	0	0	1	0	0	1
IMC76	8	7.84	2.592	54	1.991	5	5	3	0	1	3	2	3	7	4	17.2	8.5	2.02	56.7	45	0.93	2.29	1.11	2.06	23.89	0	1	0	0	0	0	0	1	0	0	0	1	0	0
IMC77	8	7.71	2.864	48	2.507	3	3	2	0	1	3	2	3	7	4	17.5	9.7	1.8	76.5	54	0.91	2.4	1.15	2.09	20.35	0	0	1	0	0	0	0	1	0	0	0	0	0	1
IMC78	8	6.78	2.21	49	2.05	3	3	2	0	1	3	2	2	7	5	16.6	8.4	1.98	69	53	0.81	2.16	1.07	2.02	23.29	0	0	1	0	0	0	0	1	0	0	0	1	0	0
IMC83	8	7.16	2.446	59	2.379	7	3	2	0	2	5	2	2	7	5	17	8.5	2	66.8	53	0.87	2.27	1.33	1.71	21.69	0	1	0	0	0	0	0	0	0	0	1	0	1	0
IMC9	8	7.21	2.666	51	1.938	5	3	2	0	1	3	2	2	7	5	18.5	8	2.31	57.4	47	0.86	2.29	1.12	2.04	24.74	0	0	1	0	0	0	0	1	0	0	0	0	0	1
IMC94	8	7.2	2.361	55	2.26	3	3	2	0	2	5	2	2	7	5	15.6	9.2	1.7	68.7	51	0.93	2.43	1.23	1.98	21.08	0	0	1	0	0	0	0	0	0	0	1	0	0	1
IMC96	8	6.75	2.557	50	2.121	5	5	2	0	1	3	2	2	7	5	15.8	8.7	1.82	52.5	42	0.97	2.41	1.11	2.17	24.55	0	0	1	0	0	0	0	0	0	0	1	0	0	1
IMC97	8	7.28	2.683	57	2.218	3	7	2	0	1	3	2	2	7	4	18.5	9.6	1.93	83	50	1.25	2.69	1.35	1.99	16	0	0	1	0	0	0	0	1	0	0	0	0	0	1
IMC98	8	7.67	2.745	53	2.436	3	5	2	0	1	3	2	2	7	4	15.4	8.1	1.9	58	55	0.62	2.1	1.18	1.78	29.33	0	1	0	0	0	0	0	1	0	0	0	0	0	1
LCTEEN-127	9	8.28	2.327	43	2.651	7	7	3	0	1	3	2	2	3	5	17	9	1.89	42.3	36	0.71	2.27	1.07	2.12	39.12	1	0	0	0	0	0	0	1	0	0	0	1	0	0
LCTEEN-162_S1010	9	6.34	2.173	45	2.245	3	5	2	0	1	5	1	1	7	5	15.3	8.2	1.87	59.1	42	0.92	2.15	1.21	1.78	25.88	0	1	0	0	0	0	0	0	0	0	1	0	1	0
LCTEEN-188	9	6.18	1.856	42	2.149	0	0	1	0	2	5	2	2	3	5	14.6	7.8	1.87	49.6	40	0.83	2.22	1.03	2.16	30.12	0	2	0	0	0	0	0	0	0	1	0	0	1	0
LCTEEN-193	9	7.3	1.651	39	1.921	0	0	2	0	3	7	2	1	3	5	16.2	7.5	2.16	37.6	35	0.7	1.9	1.06	1.79	40.82	0	1	0	0	0	0	1	0	0	0	0	1	0	0
LCTEEN-202	9	7.87	2.441	47	2.5	0	5	2	0	2	3	2	2	5	5	17.7	8.8	2.01	66.7	39	1.18	2.39	1.17	2.04	21.73	0	1	0	0	0	0	1	0	0	0	0	1	0	0
LCTEEN20S10	9	8.17	2.322	43	2.668	0	0	2	0	1	7	2	3	3	5	18.7	8.1	2.3	67.9	38	1.27	2.32	1.34	1.73	20.72	1	0	0	0	0	1	0	0	0	0	0	1	0	0
LCTEEN-21_S4	9	7.68	2.735	42	2.327	3	0	3	5	3	3	2	2	7	5	14.8	8	1.85	52	29	1.1	2.2	1.32	1.67	31.35	0	1	0	0	0	0	1	0	0	0	0	0	1	0
LCTEEN-212_S4	9	7.6	2.641	45	2.559	0	0	3	5	3	5	2	1	7	5	15.9	8.8	1.81	61.9	40	0.98	2.17	1.22	1.78	25.51	0	1	0	0	0	0	0	0	0	1	0	0	1	0
LCTEEN-221	9	8.71	2.366	38	2.656	3	5	3	0	2	5	2	2	3	5	15.1	7.2	2.09	33.7	33	0.64	2.04	1.05	1.94	47.35	0	1	1	1	1	1	0	0	0	0	0	0	1	0
LCTEEN-23	9	8.71	2.109	31	2.275	0	0	1	0	3	7	2	1	5	3	18.6	8.6	2.16	68.8	36	1.23	2.38	1.21	1.97	22.58	0	1	0	0	0	0	1	0	0	0	0	1	0	0
LCTEEN-246	9	6.81	2.515	44	1.765	5	0	2	0	3	5	2	3	3	4	14.9	8	1.86	58.2	45	0.82	2.18	1.24	1.76	27.1	0	0	1	0	0	0	0	0	0	1	0	0	1	0
LCTEEN-261/S_4	9	8.3	2.723	43	2.463	0	0	3	0	1	7	2	2	5	5	18.3	10	1.83	94.5	43	1.41	2.58	1.33	1.94	16.49	0	1	0	0	0	0	0	0	0	0	1	0	1	0
LCTEEN-326	9	7.5	2.416	48	2.015	5	3	3	0	3	7	2	2	7	4	18.3	8	2.29	41.2	45	0.61	1.98	0.96	2.06	36.43	0	1	0	0	0	0	0	1	0	0	0	0	0	1
LCTEEN-37	9	7.37	2.111	41	2.479	0	0	1	0	3	7	2	1	3	5	16	8.8	1.82	36.8	24	0.97	2.25	1.09	2.06	42.96	0	1	0	0	0	0	0	0	0	0	1	1	0	0
LCTEEN-409	9	6.19	1.747	37	1.483	0	0	2	0	3	7	2	1	3	5	14.6	7.7	1.9	39.4	35	0.75	2.07	1.01	2.05	38.1	0	1	0	0	0	0	0	1	0	0	0	1	0	0
LCTEEN-411	9	7.43	1.488	45	2.24	0	0	1	0	1	3	2	2	3	5	15	7.3	2.05	26.8	32	0.57	1.91	0.83	2.3	54.82	0	1	0	0	0	0	1	0	0	0	0	1	0	0
LCTEEN-46	9	8.45	2.819	40	2.903	5	3	3	0	1	3	2	1	3	5	13.6	7.5	1.81	34.3	33	0.66	1.88	1.07	1.76	45.91	0	1	0	0	0	0	1	0	0	0	0	0	1	0
LCTEEN-60	9	6.94	2.19	49	2.025	7	7	2	0	3	7	2	3	5	5	20.2	8.5	2.38	17.6	41	0.97	2.16	1.17	1.85	25.14	1	0	0	0	0	0	1	0	0	0	0	1	0	0
LCTEEN-62_S4	9	8.71	2.646	44	2.218	3	5	3	0	3	3	2	2	7	4	14	8.3	1.69	51.3	37	0.88	2.12	1.18	1.8	30.71	0	0	1	0	0	0	0	0	0	1	0	0	1	0
LCTEEN66	9	6.8	2.092	36	2.587	0	0	1	0	2	5	2	1	7	4	13.7	9.3	1.47	39.5	23	1.14	2.21	1.3	1.7	38.14	0	1	0	0	0	0	0	0	0	0	1	1	0	0
LCTEEN-68_S2	9	8.2	2.45	41	2.042	3	0	3	0	2	5	2	3	7	4	16.3	8.8	1.85	69.9	43	1.07	2.24	1.24	1.81	21.73	0	1	0	0	0	0	0	0	0	1	0	0	1	0
LCTEEN6S1	9	7.18	2.146	44	2.25	0	0	2	0	2	7	2	1	5	5	17.7	9.3	1.9	69.6	41	1.16	2.21	1.25	1.77	21.03	0	1	0	0	0	0	0	0	0	0	1	1	0	0
LCTEEN-73A	9	8.03	2.579	47	2.148	0	3	2	0	2	5	2	2	5	5	16.2	8.1	2	61.3	40	1.1	2.15	1.29	1.67	22.73	0	0	1	0	0	0	0	0	0	0	1	0	1	0
LCTEEN-81	9	7.78	2.232	42	2.812	0	3	2	0	3	7	2	1	3	5	20.1	9.9	2.03	57.4	27	1.51	2.55	1.34	1.9	24.53	0	1	0	0	0	0	0	1	0	0	0	1	0	0
LCTEEN-82	9	8.31	2.743	45	2.586	0	0	2	0	3	7	2	2	5	5	19.3	9.3	2.08	54.9	39	0.97	2.13	1.13	1.88	26.43	0	0	1	0	0	1	0	0	0	0	0	1	0	0
LCTEEN-86	9	6.97	2.082	35	2.203	3	7	3	0	2	5	2	2	7	5	15.5	8.4	1.85	54.6	38	0.96	1.99	1.31	1.52	27.41	0	1	0	0	0	0	0	0	0	0	1	0	1	0
LCTEEN-90_S7	9	7.56	2.423	42	2.332	3	3	3	0	3	3	2	3	5	5	14	8.4	1.67	58.7	40	0.94	2.3	1.19	1.93	26.6	0	1	0	0	0	0	0	0	0	1	0	0	1	0
M33	10	7.13	2.37	48	2.45	3	3	2	0	3	5	2	1	7	4	15.9	6.8	2.34	50	36	0.81	2.14	1.18	1.81	34.29	1	0	0	0	0	1	0	0	0	0	0	0	1	0
M8	10	8.47	2.426	52	2.22	0	3	3	0	2	3	2	3	7	3	14.1	8.7	1.62	33	33	0.56	1.94	1.21	1.6	54.11	0	1	0	0	0	0	0	0	0	0	1	0	1	0
MAN15_60	11	7.29	3.205	46	1.775	3	5	3	0	1	5	2	2	7	4	16.4	7.6	2.16	42.6	45	0.64	2.13	1.02	2.09	34.72	0	1	0	0	0	0	0	1	0	0	0	0	1	0
MATINA1_7	12	7.7	2.577	46	1.782	0	0	2	0	2	5	2	1	7	4	15.4	8.4	1.83	78.5	36	1.46	2.65	1.47	1.8	19.03	0	1	0	0	0	0	1	0	0	0	0	0	0	1
MO121	13	7.99	2.562	40	2.535	7	7	2	3	3	3	2	2	5	5	15.8	7.3	2.16	40.8	39	0.65	1.76	1.06	1.66	39.45	0	1	0	0	0	1	0	0	0	0	0	0	1	0
MO76	13	7.65	2.101	47	2.413	3	3	2	0	2	5	2	1	7	4	15.7	8.7	1.8	48.2	45	0.65	1.95	0.99	1.97	34.19	0	1	0	0	0	0	0	1	0	0	0	0	1	0
MO83	13	7.32	2.215	45	2.257	3	3	3	0	3	5	2	3	3	5	15.7	6.7	2.34	42.2	36	0.7	1.89	1.2	1.58	39.68	0	1	0	0	0	0	1	0	0	0	0	0	0	1
MO96	13	6.99	2.545	45	2.574	5	5	1	0	1	5	2	2	5	5	12.5	7.6	1.64	29.6	37	0.61	1.64	1.01	1.62	44.31	0	0	1	0	0	0	0	0	0	0	1	0	1	0
MO99	13	7.29	2.69	45	2.631	5	7	2	3	2	3	2	1	5	5	14.2	7	2.03	31.5	41	0.53	1.75	0.95	1.84	46.02	0	1	0	0	0	0	1	0	0	0	0	0	1	0
NA1	14	7.45	2.225	48	2.262	5	3	3	0	1	5	2	3	5	4	12.8	6.8	1.88	44.7	43	0.69	1.9	1.14	1.67	33.7	0	1	0	0	0	0	0	0	0	0	1	0	0	1
NA104	14	6.59	2.233	47	1.403	5	3	2	0	1	3	2	3	7	4	16.5	8.7	1.9	64.6	44	1.06	2.32	1.3	1.78	21.44	0	0	1	0	0	0	0	1	0	0	0	0	0	1
NA110	14	7.33	2.089	53	1.893	3	3	2	0	1	5	2	2	7	4	14.9	7.8	1.91	42.1	45	0.7	1.92	1.05	1.83	31.75	0	0	1	0	0	0	0	1	0	0	0	0	1	0
NA111	14	6.26	2.079	48	2.042	5	0	2	0	2	5	2	2	7	5	15.8	7.5	2.11	49.3	46	0.8	1.88	1.07	1.76	27.17	0	1	0	0	0	0	0	0	0	1	0	0	0	1
NA112	14	6.42	1.99	40	1.755	3	5	2	0	2	3	2	2	7	5	12.2	6.7	1.82	41.4	31	0.92	1.99	1.26	1.58	35.06	0	1	0	0	0	0	0	0	0	0	1	0	1	0
NA113	14	6.61	1.906	49	2.26	3	5	3	0	2	5	2	2	5	5	15.2	7.5	2.03	48.5	32	1.16	2.1	1.26	1.67	26.94	0	1	0	0	0	0	0	0	0	0	1	0	1	0
NA114	14	8.57	2.233	39	2.309	7	3	3	0	3	7	2	2	7	4	19.2	7.6	2.53	60	41	0.93	2.03	1.2	1.69	26.23	1	0	0	0	0	1	0	0	0	0	0	0	1	0
NA127	14	7.44	2.094	44	2.186	5	5	3	0	1	5	2	2	5	4	13.8	7	1.97	39.6	36	0.75	1.79	1.08	1.66	37.04	0	1	0	0	0	0	0	0	0	0	1	0	1	0
NA129	14	6.47	2.178	45	1.911	5	5	3	0	1	3	2	2	7	5	13.4	7	1.91	38.8	32	0.84	1.9	1.14	1.67	37.2	0	1	0	0	0	0	0	0	0	0	1	1	0	0
NA13	14	6.71	2.158	57	2.465	3	5	2	0	1	3	2	2	7	5	12.6	7.3	1.73	45.6	40	0.76	2.11	1.27	1.66	32.89	0	0	1	0	0	0	0	1	0	0	0	0	1	0
NA137	14	6.49	2.809	50	1.97	5	5	2	0	0	3	2	3	5	5	15	8.5	1.76	62.1	53	0.83	2.26	1.22	1.85	22.73	0	0	1	0	0	0	1	0	0	0	0	1	0	0
NA14	14	8.25	2.304	47	2.035	0	0	2	0	3	7	2	2	7	4	15.3	6.6	2.32	37.8	44	0.6	1.9	1.03	1.84	37.88	0	1	0	0	0	0	0	1	0	0	0	0	1	0
NA141	14	7.2	2.559	47	2.421	5	7	3	0	2	5	2	2	7	5	17.7	7.4	2.39	62.4	46	0.95	1.9	1.04	1.83	22.88	0	1	0	0	0	1	0	0	0	0	0	0	0	1
NA142	14	8.39	2.567	38	2.012	7	5	3	0	3	5	2	2	7	5	18.6	8.5	2.19	66.3	38	1.13	2.16	1.26	1.71	23.29	0	1	0	0	0	0	1	0	0	0	0	0	1	0
NA144	14	6.35	1.488	46	2.025	0	3	2	0	1	3	2	3	5	5	12.7	6.9	1.84	31.7	29	0.82	1.83	1.16	1.58	42.05	0	1	0	0	0	0	0	0	0	0	1	0	1	0
NA145	14	8.48	2.161	48	2.186	5	5	3	0	2	3	2	2	5	5	16.4	7.9	2.08	47.8	39	0.88	1.99	1.2	1.66	29.14	1	0	0	0	0	0	0	0	0	0	1	0	1	0
NA149	14	7.27	2.141	40	1.389	7	3	2	0	2	5	2	2	5	4	17.1	7.4	2.31	38.2	37	0.73	1.78	1.02	1.75	37.02	0	1	0	0	0	0	1	0	0	0	0	0	1	0
NA154	14	7.55	2.327	39	2.101	3	7	2	0	2	5	2	2	7	4	18.1	7.3	2.48	29	28	0.68	1.72	1	1.72	52.52	1	0	0	0	0	0	1	0	0	0	0	0	1	0
NA157	14	8.45	3.114	44	2.697	3	5	3	0	2	5	2	3	5	5	15.9	8.7	1.83	65.5	48	0.88	2.26	1.17	1.93	23.67	0	0	1	0	0	0	0	0	0	0	1	0	1	0
NA159	14	6.98	2.376	47	2.002	3	5	2	0	1	5	2	3	5	5	14.4	7.1	2.03	35.1	29	0.8	1.79	1.19	1.5	43.1	0	1	0	0	0	0	0	0	0	0	1	0	1	0
NA168	14	5.63	1.94	41	1.47	5	3	2	0	1	5	2	2	5	4	15.3	8	1.91	53.2	42	0.91	1.93	1.22	1.58	26.16	0	1	0	0	0	0	0	0	0	0	1	0	1	0
NA170	14	7.51	1.901	46	2.275	3	3	2	0	2	3	2	3	7	5	15.1	7.5	2.01	49.8	44	0.81	2.06	1.23	1.67	28.06	0	1	0	0	0	0	1	0	0	0	0	0	0	1
NA176	14	6.46	2.289	40	2.247	3	0	2	0	3	3	2	2	7	5	17.8	8.1	2.2	58.8	43	0.91	2.05	1.01	2.03	25.56	0	1	0	0	0	0	0	1	0	0	0	0	1	0
NA178	14	5.92	2.27	45	1.876	5	5	2	0	1	3	2	2	7	5	15.1	6.9	2.19	46.6	43	0.78	1.98	1.22	1.62	29.82	0	1	0	0	0	0	0	0	0	1	0	0	1	0
NA181	14	7.93	2.161	47	2.181	5	7	2	0	2	3	2	2	3	5	14.6	7	2.09	38.5	42	0.71	1.95	1.11	1.76	33.53	0	1	0	0	0	0	0	0	0	1	0	0	1	0
NA183	14	6.82	1.928	39	2.116	3	7	3	0	1	3	2	2	3	5	13.4	7.1	1.89	39.3	33	0.82	1.9	1.16	1.64	36.95	0	1	0	0	0	0	0	1	0	0	0	0	1	0
NA184	14	5.83	2.24	48	1.943	3	7	2	0	2	5	2	2	5	5	14.9	7	2.13	46	36	0.95	1.94	1.29	1.5	29.24	0	1	0	0	0	0	0	1	0	0	0	0	1	0
NA187	14	6.15	2.562	52	2.304	5	5	2	0	2	5	2	2	7	5	15.3	7.5	2.04	52	46	0.78	1.97	1.07	1.84	27.87	0	1	0	0	0	0	0	1	0	0	0	0	1	0
NA189	14	6.54	2.369	40	2.213	3	5	2	0	1	3	2	2	5	5	16.2	7.4	2.19	53.3	43	0.88	1.97	1.09	1.81	26.43	0	1	0	0	0	0	0	1	0	0	0	0	1	0
NA19	14	6.23	2.116	42	1.865	5	7	2	0	2	5	2	2	5	4	13.9	7.7	1.81	52.4	40	1	2.06	1.32	1.56	25	0	1	0	0	0	0	0	1	0	0	0	0	1	0
NA191	14	7.05	1.933	48	1.913	0	3	2	0	1	5	2	3	7	5	16.9	8	2.11	60	44	1.05	2.14	1.26	1.7	21.65	0	1	0	0	0	0	1	0	0	0	0	0	1	0
NA194	14	7.05	2.275	43	2.017	5	5	2	0	2	5	2	2	7	4	15.5	7.4	2.09	38.3	33	0.89	1.89	1.27	1.49	34	0	1	0	0	0	0	0	1	0	0	0	0	1	0
NA204	14	7.7	2.285	47	2.057	5	3	3	0	2	5	2	2	5	4	14.4	6.8	2.12	45.6	37	0.86	1.84	1.18	1.56	31.4	0	1	0	0	0	0	0	0	0	0	1	0	1	0
NA206	14	6.92	2.064	54	2.438	3	5	2	0	2	5	2	2	7	4	14.6	7.9	1.85	56.9	43	0.91	2.06	1.2	1.72	25.6	0	0	1	0	0	0	0	1	0	0	0	0	1	0
NA21	14	7.92	2.849	45	2.871	3	7	3	0	3	7	2	2	7	4	18.5	9.4	1.97	74.6	37	1.31	1.37	1.37	1	20.63	0	1	0	0	0	0	0	0	0	1	0	0	0	1
NA226	14	6.1	2.289	45	2.233	3	3	2	0	1	3	2	2	7	5	15.5	8.7	1.78	64.8	44	1.05	2.27	1.23	1.85	21.7	0	1	0	0	0	0	0	1	0	0	0	0	1	0
NA227	14	6.68	2.668	41	2.339	5	3	2	0	2	3	2	2	3	4	14.5	7.1	2.04	40	41	0.74	2	1.21	1.65	32.96	0	1	0	0	0	0	0	0	0	0	1	0	1	0
NA228	14	6.46	2.012	44	2.027	7	3	3	0	3	5	2	2	7	4	17.3	7.7	2.25	53.4	36	0.83	1.87	1.13	1.88	33.88	0	1	0	0	0	0	0	1	0	0	0	0	1	0
NA229	14	6.49	2.144	51	2.428	5	7	2	0	2	5	2	2	5	5	15.8	7.3	2.16	50.9	41	0.9	2.03	1.2	1.69	27.1	0	1	0	0	0	0	0	1	0	0	0	0	1	0
NA230	14	7.26	2.398	48	2.327	3	5	2	0	2	5	2	2	5	5	17.9	8.9	2.01	68.6	37	1.15	2.5	1.21	2.07	23.5	0	1	0	0	0	0	1	0	0	0	0	1	0	0
NA232	14	6.29	2.069	44	1.941	5	7	3	0	1	5	2	2	5	5	17.4	8.3	2.1	61.5	39	1.11	2.2	1.23	1.79	23.1	0	1	0	0	0	0	0	0	0	0	1	0	1	0
NA235	14	6.87	2.265	45	1.963	3	3	2	0	2	5	2	2	7	5	16	7.1	2.25	49.2	45	0.74	1.84	1.09	1.69	30.03	0	1	0	0	0	0	0	1	0	0	0	0	1	0
NA246	14	6.7	2.163	47	2.02	3	5	3	0	3	5	2	2	3	5	16.6	7.6	2.18	55.1	43	0.84	2.14	1.18	1.81	27.69	0	1	0	0	0	1	0	0	0	0	0	0	1	0
NA26	14	6.41	1.782	51	1.898	0	3	2	0	2	5	2	2	7	4	15.3	7.3	2.1	49.2	42	0.93	1.95	1.22	1.6	25.6	0	1	0	0	0	0	0	1	0	0	0	0	1	0
NA268	14	5.47	2.188	45	2.2	0	3	2	0	2	5	2	2	7	4	14.5	7.5	1.93	46.4	35	1.09	2.12	1.35	1.57	26.21	0	1	0	0	0	0	1	0	0	0	0	0	1	0
NA283	14	6.87	2.438	45	2.104	3	3	2	0	1	5	2	3	7	4	13.5	6.9	1.96	40.1	33	0.87	1.83	1.11	1.65	34.83	0	1	0	0	0	0	0	1	0	0	0	0	1	0
NA286	14	6.4	2.255	46	1.78	5	3	2	0	1	5	2	2	5	5	14.3	6.4	2.23	35.7	27	0.96	1.47	0.73	2.01	38.58	0	1	0	0	0	0	0	0	0	1	0	0	1	0
NA289	14	5.93	2.317	46	1.965	3	3	2	0	2	5	2	1	7	5	13.8	6.5	2.12	31.6	32	0.72	1.68	1.17	1.44	43.4	0	1	0	0	0	0	1	0	0	0	0	0	1	0
NA3	14	7.4	2.626	48	2.186	3	3	2	0	3	5	2	2	7	4	17.3	7.7	2.25	53.4	44	0.83	2.12	1.13	1.88	27.38	0	1	0	0	0	0	0	1	0	0	0	0	1	0
NA30	14	7.66	2.228	42	2.579	7	3	3	0	3	5	2	2	7	4	17.3	7.7	2.25	53.4	44	0.83	2.12	1.13	1.88	27.38	0	1	0	0	0	0	0	1	0	0	0	0	1	0
NA312	14	7.42	2.294	45	2.497	3	0	2	0	3	7	2	2	5	4	16.9	7.3	2.32	44.3	37	0.93	2.09	1.2	1.74	29.06	1	0	0	0	0	1	0	0	0	0	0	0	0	1
NA32	14	7.2	2.396	45	2.114	3	3	2	0	1	5	2	2	7	5	13.8	6.8	2.03	38.2	43	0.76	1.87	1.22	1.53	30.6	0	1	0	0	0	0	1	0	0	0	0	0	1	0
NA326	14	6.93	2.205	43	2.015	3	3	2	0	1	3	2	3	5	5	13.1	6.8	1.93	40.6	36	0.84	1.85	1.25	1.48	33.07	0	1	0	0	0	0	0	0	0	1	0	0	1	0
NA327	14	5.15	2.017	46	1.797	5	3	3	0	3	5	2	1	5	5	16.2	6.9	2.35	55.7	43	0.87	2.05	1.19	1.72	26.73	1	0	0	0	0	0	1	0	0	0	0	0	0	1
NA33	14	7.26	2.579	55	2.597	7	7	2	0	2	7	2	1	5	4	14.4	7.1	2.03	40.7	37	0.68	1.91	1.05	1.82	39.75	0	1	0	0	0	0	1	0	0	0	0	0	1	0
NA337	14	6.94	2.691	47	2.361	3	3	2	0	1	3	2	3	7	4	12.4	6.9	1.8	37.3	33	0.89	2.17	1.2	1.81	34.05	0	1	0	0	0	0	0	0	0	0	1	0	1	0
NA339	14	9.35	2.512	47	2.495	7	3	3	0	2	3	2	2	7	5	17.6	9	1.96	80.3	39	1.29	2.33	1.39	1.68	19.88	0	1	0	0	0	0	1	0	0	0	0	0	1	0
NA34	14	6.05	2.106	56	2.252	5	5	2	0	3	7	2	3	7	5	16	7.8	2.05	48.6	40	0.96	2.13	1.22	1.75	26.04	0	1	0	0	0	1	0	0	0	0	0	0	1	0
NA342	14	6.76	2.267	43	1.807	5	5	3	0	1	3	2	2	7	5	13.5	7.1	1.9	41.4	35	0.95	1.96	1.34	1.46	30.08	0	0	1	0	0	0	0	1	0	0	0	0	0	1
NA387	14	6.96	1.906	41	2.077	3	0	2	0	3	5	2	1	7	4	16.5	7.8	2.12	51.8	44	0.8	2.03	1.14	1.78	28.41	0	1	0	0	0	0	1	0	0	0	0	0	1	0
NA39	14	5.29	2.052	46	1.906	7	7	3	0	1	3	2	2	3	4	13.3	6.2	2.15	26	22	0.82	1.79	1.13	1.58	55.43	0	1	0	0	0	0	1	0	0	0	0	0	1	0
NA40	14	6.71	2.208	49	1.671	3	5	2	0	1	3	2	2	7	4	16.2	8	2.03	59.1	43	0.92	2.05	1.26	1.63	25.28	0	1	0	0	0	0	0	0	0	1	0	0	1	0
NA423	14	7.62	2.544	45	2.515	3	0	2	0	2	3	2	3	3	4	14.9	7.8	1.91	52	42	0.79	1.98	1.18	1.68	30.14	0	1	0	0	0	0	0	1	0	0	0	0	1	0
NA43	14	7.51	2.403	40	1.738	5	5	2	0	2	5	2	2	7	4	14.5	6.9	2.1	40.9	40	0.67	1.78	1.16	1.53	37.31	0	1	0	0	0	0	0	0	0	0	0	0	1	0
NA432	14	6.05	1.94	48	1.943	3	3	1	0	2	3	2	2	3	5	14.5	8.1	1.79	48.8	35	1	2.16	1.23	1.76	28.57	0	1	0	0	0	0	0	0	0	0	1	0	1	0
NA435	14	6.04	2.099	48	2.064	5	5	2	0	1	5	2	2	5	4	13.7	6.7	2.04	36.2	32	0.79	1.86	1.22	1.52	39.56	0	1	0	0	0	0	0	1	0	0	0	0	1	0
NA45	14	7.14	2.136	47	1.945	3	3	2	0	1	3	2	2	5	4	17.5	8.2	2.13	59.7	40	1.05	1.94	1.11	1.75	23.81	0	1	0	0	0	0	0	1	0	0	0	0	1	0
NA46	14	6.39	1.983	46	2.139	3	5	2	0	2	3	2	2	7	5	15.6	7.3	2.14	40.3	35	0.82	1.88	1.11	1.69	34.84	0	1	0	0	0	0	1	0	0	0	0	0	1	0
NA47	14	7.45	2.344	49	2.814	7	5	3	0	2	7	2	1	3	5	17.5	7.3	2.4	36	42	0.57	1.85	0.89	2.08	41.77	1	0	0	0	0	1	0	0	0	0	0	1	0	0
NA471	14	7.8	2.371	42	2.554	3	5	2	0	2	7	2	2	7	5	16.4	8.6	1.91	48.4	40	0.84	1.92	1.16	1.66	29.76	0	1	0	0	0	0	0	1	0	0	0	0	1	0
NA475	14	6.62	2.188	46	2.055	5	3	2	0	2	5	2	2	5	5	15	7.3	2.05	53.3	43	0.82	1.96	1.22	1.61	28.36	0	1	0	0	0	0	0	1	0	0	0	0	1	0
NA49	14	7.48	2.488	50	2.525	3	3	2	0	2	3	2	2	3	5	15.9	6.9	2.3	38.4	45	0.6	1.69	1.15	1.47	37.04	0	1	0	0	0	1	0	0	0	0	0	0	1	0
NA504	14	6.2	2.425	48	1.97	7	7	2	0	3	5	2	3	7	5	14.4	6.8	2.12	36.6	32	0.89	1.9	1.18	1.61	35.11	0	1	0	0	0	0	0	1	0	0	0	0	1	0
NA534	14	6.33	1.99	35	1.723	3	0	3	0	3	5	2	3	5	5	17.9	8.1	2.21	47.8	39	0.85	2.05	1.1	1.86	30.17	0	1	0	0	0	0	0	0	0	0	0	0	1	0
NA58	14	7.31	1.846	47	2.28	3	3	3	0	2	7	2	2	7	4	13.8	7	1.97	35.6	29	0.9	1.86	1.15	1.62	38.31	0	1	0	0	0	0	0	0	0	0	1	0	1	0
NA61	14	6.18	1.953	45	2.171	3	5	2	0	1	3	2	2	5	5	12.7	6.6	1.92	36.2	38	0.79	1.95	1.21	1.61	33.31	0	1	0	0	0	0	0	0	0	0	1	0	1	0
NA66	14	6.06	1.76	49	1.772	3	3	1	0	2	3	2	1	7	5	13.3	7.2	1.85	47.3	41	0.78	1.92	1.19	1.61	31.27	0	1	0	0	0	0	0	0	0	1	0	0	1	0
NA669	14	6	2.25	42	1.866	3	3	1	0	2	3	2	2	7	4	13.3	6.8	1.96	36.4	41	0.64	1.7	1.08	1.57	38.11	0	1	0	0	0	0	0	1	0	0	0	0	1	0
NA670	14	7.28	2.156	44	2.114	5	7	3	0	2	5	2	3	5	5	14.6	7.4	1.97	51.6	43	0.83	2.19	1.19	1.84	28.02	0	1	0	0	0	0	0	0	0	0	1	0	0	1
NA672	14	6.13	1.935	46	1.844	5	5	2	0	2	5	2	3	5	4	15.5	7.5	2.07	49	41	0.99	2.06	1.26	1.63	24.64	0	0	1	0	0	0	0	1	0	0	0	0	1	0
NA674	14	6.78	2.096	46	2.148	3	3	2	0	1	3	2	2	5	5	14.8	8	1.85	47.8	36	0.91	1.98	1.27	1.56	30.53	0	1	0	0	0	0	0	0	0	0	1	0	1	0
NA680	14	7.31	2	50	2.322	3	7	3	0	1	3	2	2	5	5	15.4	8.3	1.86	57.5	41	0.95	2.15	1.17	1.84	25.67	0	1	0	0	0	0	0	0	0	0	1	0	1	0
NA686	14	6.89	1.985	42	2.057	5	7	2	0	2	3	2	1	7	5	15.6	7.5	2.08	46.8	34	0.97	1.99	1.2	1.66	30.32	0	1	0	0	0	0	1	0	0	0	0	0	0	1
NA687	14	5.94	2.292	45	2.181	5	5	3	0	2	5	2	1	5	5	15.2	6.9	2.2	43.4	39	0.78	1.86	1.17	1.59	32.87	1	0	0	0	0	0	0	0	0	0	1	0	1	0
NA689	14	5.79	2.153	44	1.812	5	3	3	0	2	5	2	3	7	5	15.7	7.5	2.09	56.6	37	1.06	2.1	1.31	1.6	25.5	0	1	0	0	0	0	0	0	0	1	0	0	1	0
NA697	14	7.24	2.126	44	1.98	3	5	2	0	2	5	2	2	3	5	14.7	6.8	2.16	39.5	38	0.65	1.78	1.12	1.59	40.49	0	1	0	0	0	0	0	0	0	0	1	0	1	0
NA70	14	6.83	2.575	46	2.381	7	7	2	0	1	3	2	2	5	5	15.7	7.3	2.15	56.6	47	0.86	2.14	1.25	1.71	24.74	0	1	0	0	0	0	0	1	0	0	0	0	1	0
NA702	14	6.65	2.089	47	1.985	3	7	2	0	1	5	2	3	7	4	12.5	6.9	1.81	29.8	27	0.87	1.82	1.27	1.43	42.57	0	1	0	0	0	0	0	0	0	0	1	0	1	0
NA705	14	6.78	2.27	39	2.096	7	5	3	0	1	3	2	3	5	5	14	7.3	1.92	47	33	1.04	2.04	1.29	1.58	29.14	0	1	0	0	0	0	1	0	0	0	0	0	1	0
NA706	14	7.45	2.151	36	2.433	3	7	3	0	3	5	2	2	5	4	12.2	6.5	1.88	32.9	28	0.67	2	1.15	1.74	53.3	0	1	0	0	0	0	0	0	0	1	0	0	1	0
NA71	14	6.85	2.582	43	2.106	7	7	2	0	2	5	2	2	7	5	17.6	8.5	2.07	83.7	45	1.19	2.27	1.39	1.63	18.67	0	1	0	0	0	0	0	0	0	1	0	0	1	0
NA712	14	6.96	2.46	46	2.205	3	3	2	0	2	5	2	2	3	5	16.8	7.3	2.3	33.9	49	0.48	1.65	0.88	1.88	42.52	1	0	0	0	0	0	1	0	0	0	0	0	1	0
NA715	14	7.1	2.411	48	2.23	3	5	3	0	2	5	2	2	7	5	15.1	7.2	2.1	45	37	0.88	2	1.18	1.69	30.71	1	0	0	0	0	0	1	0	0	0	0	0	1	0
NA717	14	6.94	2.458	46	2.356	3	5	2	0	2	5	2	2	7	5	18.5	7.3	2.53	47.2	41	0.88	1.77	1.05	1.69	27.72	0	1	0	0	0	0	0	1	0	0	0	0	1	0
NA718	14	6.6	2.082	49	1.926	3	5	2	0	2	5	2	2	7	5	15.3	7.3	2.1	38.5	30	0.87	1.92	1.12	1.71	38.31	0	1	0	0	0	0	0	1	0	0	0	0	1	0
NA719	14	5.93	2.131	43	1.945	5	7	2	0	1	5	2	2	7	5	13.6	7.4	1.84	45.7	33	0.95	2	1.28	1.56	31.9	0	1	0	0	0	0	0	0	0	0	1	0	1	0
NA720	14	6.59	2.059	39	2.183	7	7	2	0	3	5	2	2	5	5	16.4	6.7	2.45	42.7	37	0.81	2.04	1.17	1.74	33.37	0	1	0	0	0	0	1	0	0	0	0	0	0	1
NA728	14	6.97	2.22	49	2.119	5	5	2	0	1	3	2	2	5	5	14.1	7.5	1.88	43.4	34	0.94	1.98	1.26	1.57	31.29	0	1	0	0	0	0	0	1	0	0	0	0	1	0
NA730	14	7.07	2.307	45	2.178	3	3	2	0	2	5	2	2	5	5	15	7.3	2.05	48.3	40	0.81	1.99	1.16	1.72	30.86	0	1	0	0	0	0	0	0	0	0	1	0	0	1
NA732	14	6.28	2.381	48	2.047	3	5	2	0	1	3	2	2	5	5	14.5	7	2.07	34.1	28	0.92	1.86	1.24	1.5	38.82	0	1	0	0	0	0	0	1	0	0	0	0	1	0
NA733	14	6.76	2.399	48	2.148	0	7	3	0	1	5	2	2	7	5	12.1	6.4	1.89	33.3	27	0.86	1.81	1.22	1.48	43.07	0	1	0	0	0	0	0	0	0	0	1	0	1	0
NA739	14	7.83	2.396	50	3.017	0	5	1	0	3	5	2	2	5	5	16.7	7.5	2.23	39.7	49	0.57	1.78	0.97	1.84	35.8	0	1	0	0	0	0	1	0	0	0	0	0	1	0
NA74	14	5.78	2.423	45	2.327	7	5	3	0	2	3	2	2	5	4	14.5	6.8	2.13	44.4	39	0.72	1.84	1.11	1.66	35.61	0	1	0	0	0	0	0	0	0	0	1	0	1	0
NA750	14	7.61	2.086	47	2.25	3	5	3	0	2	3	2	2	5	4	13	7.7	1.69	52.8	41	0.74	2.09	1.16	1.8	32.96	0	1	0	0	0	0	0	0	0	1	0	1	0	0
NA753	14	6.94	1.703	42	2.188	3	5	2	0	2	3	2	2	5	5	13.8	6.6	2.09	36.3	34	0.77	1.87	1.09	1.72	38.2	0	1	0	0	0	0	1	0	0	0	0	0	1	0
NA756	14	6.89	2.25	45	2.04	5	5	2	0	1	5	2	3	7	5	14.5	7.7	1.88	40.8	31	1.01	1.9	1.37	1.39	31.94	0	1	0	0	0	0	0	1	0	0	0	0	1	0
NA758	14	7.59	2.522	47	2.262	7	7	2	0	2	3	2	3	3	5	16.2	8.3	1.95	58.3	50	0.77	2.06	1.21	1.7	25.97	0	0	1	0	0	0	1	0	0	0	0	0	0	1
NA759	14	5.89	2.208	40	2.272	5	3	2	0	3	5	2	3	5	5	16.2	7.9	2.05	54	39	1.04	2.09	1.25	1.67	24.65	0	1	0	0	0	0	1	0	0	0	0	0	1	0
NA763	14	6.22	1.884	44	1.572	7	5	2	0	2	5	2	3	5	5	15.9	7.6	2.09	51.6	39	0.96	2.05	1.24	1.65	26.71	0	1	0	0	0	0	0	1	0	0	0	0	1	0
NA770	14	5.92	1.995	44	1.745	5	3	2	0	2	5	2	2	7	5	14.6	7.1	2.06	41.5	37	0.78	1.92	1.12	1.71	34.65	0	1	0	0	0	0	0	0	0	0	1	0	1	0
NA773	14	6.3	2.282	41	1.938	5	7	3	0	2	3	2	2	5	5	12.4	6.7	1.85	37.4	33	0.78	1.81	1.2	1.51	38.85	0	1	0	0	0	0	0	0	0	0	1	0	1	0
NA780	14	8.07	2.681	46	2.839	0	3	3	0	2	5	2	3	7	5	18.6	9.6	1.94	70.9	44	1.04	2.3	1.17	1.97	21.85	0	0	1	0	0	0	0	0	0	0	1	0	0	1
NA79	14	7.06	2.039	53	2.176	0	5	2	0	3	5	2	2	5	4	15.8	7.3	2.16	42.6	35	0.82	2.11	1.12	1.88	34.84	0	1	0	0	0	1	0	0	0	0	0	0	1	0
NA796	14	7.29	2.599	47	2.044	3	3	2	0	2	5	2	2	7	5	14.8	6.7	2.21	39.7	36	0.82	2.01	1.21	1.66	33.88	0	1	0	0	0	0	0	1	0	0	0	0	0	1
NA8	14	7.92	2.74	47	2.537	3	5	2	0	2	5	2	2	5	4	14.6	7.7	1.9	48.6	43	0.75	2.02	1.03	1.96	31.01	0	1	0	0	0	0	0	1	0	0	0	0	1	0
NA804	14	7.58	2.453	42	2.304	5	3	3	0	3	3	2	2	7	4	16.7	7.5	2.23	63.1	41	1.04	2.33	1.28	1.82	23.45	0	1	0	0	0	1	0	0	0	0	0	0	1	0
NA807	14	7.08	2.22	47	2.211	3	3	3	0	3	5	2	2	5	5	14.5	7.1	2.04	48	41	0.86	2.04	1.06	1.92	28.36	0	1	0	0	0	0	1	0	0	0	0	0	1	0
NA81	14	7.43	2.361	40	2.149	7	7	3	0	2	7	2	2	5	5	17.4	8.5	2.05	95.6	42	1.49	2.52	1.41	1.79	15.98	0	1	0	0	0	0	1	0	0	0	0	0	1	0
NA831	14	7.1	2.547	56	2.186	3	3	1	0	3	5	2	2	7	4	15.9	7.6	2.09	54.2	49	0.81	2.06	1.14	1.81	25.2	0	1	0	0	0	0	0	1	0	0	0	0	1	0
NA84	14	6.37	2.342	49	2.104	0	5	1	0	1	5	2	2	7	5	13.5	6.6	2.05	31.8	31	0.7	1.73	1.12	1.54	46.08	0	1	0	0	0	0	0	0	0	0	1	0	1	0
NA851	14	6.6	2.233	45	2.01	3	0	1	0	3	5	2	2	7	4	18.3	7.6	2.41	52.2	39	0.95	2.07	1.15	1.8	26.99	0	1	0	0	0	1	0	0	0	0	0	0	1	0
NA90	14	6.1	1.987	45	1.658	5	3	2	0	1	3	2	2	7	5	15.5	7.1	2.18	42.8	38	0.82	1.82	1.05	1.73	32.09	0	1	0	0	0	0	0	1	0	0	0	0	1	0
PA1[PER]	15	7.32	2.762	41	2.309	5	3	2	0	4	5	2	1	3	5	22.9	7.1	3.23	55.9	42	0.91	2.18	1.13	1.93	26.16	1	0	0	0	0	1	0	0	0	0	0	0	0	1
PA107	15	7.2	2.334	44	2.2	3	0	1	0	3	7	2	2	5	4	19.7	7.1	2.77	47	44	0.75	1.8	0.99	1.82	30.3	1	0	0	0	0	1	0	0	0	0	0	0	0	1
PA118	15	6.65	2.327	40	2.26	5	0	2	3	3	7	2	2	7	5	18.5	7.5	2.47	47.3	38	0.84	1.97	1.13	1.74	31.33	1	0	0	0	0	1	0	0	0	0	0	0	1	0
PA12	15	6.14	2.379	43	1.963	5	0	2	0	2	5	2	2	7	4	15.7	8.7	1.8	54.2	36	1.02	2.28	1.3	1.75	27.23	0	0	1	0	0	0	0	1	0	0	0	0	1	0
PA120	15	6.5	2.277	34	2.129	0	3	3	0	3	5	2	2	7	4	15.2	7.4	2.05	38.7	35	0.82	2.02	1.11	1.82	34.84	0	0	1	0	0	0	0	1	0	0	0	0	0	1
PA121	15	6.55	2.255	38	2.485	0	0	3	0	3	0	2	2	7	5	15.2	7.7	1.97	44.7	34	0.96	2.15	1.2	1.79	30.64	0	1	0	0	0	0	1	0	0	0	0	0	1	0
PA124	15	7.08	2.596	39	2.22	3	5	2	0	2	5	2	2	5	4	18.6	7.5	2.48	46	39	0.86	1.88	1.09	1.72	29.82	0	1	0	0	0	0	1	0	0	0	0	0	1	0
PA125	15	7.07	2.337	48	2.119	5	0	2	0	2	5	2	2	5	5	16.5	7.8	2.12	48.5	42	0.79	2.05	1.05	1.95	30.14	0	1	0	0	0	0	1	0	0	0	0	0	0	1
PA126	15	6.56	2.859	46	2.381	3	0	2	0	3	5	2	2	7	4	15.4	6.9	2.23	45.7	37	0.89	2.1	1.21	1.74	30.37	0	1	0	0	0	0	1	0	0	0	0	0	1	0
PA128	15	7.81	2.71	53	2.552	3	3	2	0	2	3	2	3	7	5	17.1	7.2	2.38	51.5	44	0.79	2.08	1.04	2	28.77	0	1	0	0	0	0	1	0	0	0	0	0	0	1
PA132	15	6.86	2.321	37	2.213	0	3	2	3	3	3	2	2	7	4	14.3	7.3	1.96	51.6	40	0.87	2.06	1.2	1.72	28.74	0	1	0	0	0	0	1	0	0	0	0	0	1	0
PA135	15	6.68	2.3	52	2.163	3	3	3	0	3	3	2	2	3	5	20.1	8.2	2.45	51	33	1.01	2.17	1.16	1.87	30	0	1	0	0	0	0	1	0	0	0	0	1	0	0
PA136	15	6.68	2.233	38	2.22	3	0	2	0	3	5	2	2	5	5	17.6	7.5	2.35	46.7	34	0.97	2.07	1.12	1.85	30.32	0	1	0	0	0	0	1	0	0	0	0	0	1	0
PA137	15	6.98	2.446	42	2.354	3	3	2	0	3	3	2	2	3	5	14.3	8.6	1.66	49.8	33	1.08	2.21	1.21	1.83	28.06	0	0	1	0	0	0	1	0	0	0	0	0	1	0
PA141	15	5.99	2.26	38	2.371	3	3	2	0	3	3	2	2	7	5	18.3	9	2.03	63.1	36	1.17	2.19	1.31	1.67	23.74	0	1	0	0	0	0	0	1	0	0	0	0	1	0
PA150	15	6.86	2.688	47	2.294	3	3	2	0	4	5	2	2	3	5	17.4	7.8	2.23	49.2	43	0.85	2.02	1.1	1.84	27.36	0	1	0	0	0	1	0	0	0	0	0	0	1	0
PA151	15	6.13	2.072	40	2.327	3	5	2	0	2	3	2	3	5	4	14.7	7	2.1	42.7	40	0.75	1.96	1.03	1.9	33.33	0	1	0	0	0	0	0	0	0	1	0	0	1	0
PA156	15	7.86	2.594	45	2.475	3	5	3	0	3	7	2	2	7	5	16.8	7.8	2.15	48.2	39	0.79	2.02	1.05	1.92	32.46	0	1	0	0	0	0	1	0	0	0	0	0	0	1
PA157	15	6.05	2.151	46	1.75	3	3	2	0	3	3	2	3	7	5	16.7	8.5	1.96	60.9	37	1.17	2.24	1.2	1.87	23.1	0	1	0	0	0	0	1	0	0	0	0	0	0	1
PA16	15	6.62	2.332	44	2.188	5	5	2	0	2	5	1	2	7	4	16.7	7.7	2.17	46.4	40	0.86	1.89	1.15	1.64	29.07	0	1	0	0	0	0	1	0	0	0	0	1	0	0
PA165	15	6.22	1.807	45	1.98	0	3	2	0	2	5	2	2	7	4	18.3	8.2	2.23	49	37	0.95	2.07	1.03	2.01	28.45	0	1	0	0	0	0	1	0	0	0	0	0	1	0
PA169	15	6.25	2.544	40	2.503	0	3	2	0	2	5	2	2	7	4	16	7.9	2.03	47.3	34	1.01	2.09	1.2	1.74	29.12	0	0	1	0	0	0	0	1	0	0	0	0	1	0
PA171	15	6.31	2.485	42	1.965	3	3	2	0	2	5	2	2	7	4	15.3	7.1	2.15	31.2	42	0.5	1.89	0.99	1.91	47.62	0	1	0	0	0	0	1	0	0	0	0	0	1	0
PA173	15	6.28	2.48	38	2.039	0	0	2	0	3	3	2	3	7	5	15.4	7.5	2.05	50.6	33	1.1	2.22	1.28	1.73	27.55	0	1	0	0	0	0	1	0	0	0	0	0	1	0
PA175	15	6.03	2.146	44	1.777	3	5	2	0	3	5	2	2	7	4	16.7	7.6	2.2	57.9	43	0.88	2.04	0.97	2.1	26.43	1	0	0	0	0	1	0	0	0	0	0	0	0	1
PA184	15	7.36	2.01	33	2.161	3	0	2	0	1	3	2	3	5	5	13.4	7.7	1.74	46.4	36	0.95	1.83	1.04	1.76	29.24	0	0	1	0	0	0	0	0	0	1	0	0	1	0
PA191	15	6.17	2.181	49	2.059	3	0	2	0	3	5	2	2	7	4	19.5	8.7	2.24	57.3	36	1.04	1.89	1.12	1.69	26.71	0	1	0	0	0	0	0	1	0	0	0	0	1	0
PA195	15	7	2.498	40	2.446	3	3	2	0	3	7	2	2	5	4	19.3	7.9	2.44	54.5	37	1.01	1.98	1.14	1.74	26.76	1	0	0	0	0	0	0	1	0	0	0	0	1	0
PA202	15	8.01	2.589	38	2.507	7	0	1	0	3	5	2	2	7	5	17.1	8.2	2.09	44.3	37	0.84	1.98	1.09	1.82	32.18	0	1	0	0	0	0	1	0	0	0	0	0	1	0
PA211	15	7.17	1.921	33	2.171	0	0	2	0	2	3	2	2	7	4	17.7	8.5	2.08	48.8	33	0.95	1.86	1.07	1.74	31.9	0	0	1	0	0	0	1	0	0	0	0	0	1	0
PA218	15	7.04	2.215	42	1.894	3	3	2	0	3	7	2	2	7	4	18.8	6.8	2.76	33.8	36	0.64	1.94	0.76	2.55	43.4	1	0	0	0	0	0	1	0	0	0	0	0	0	1
PA27	15	6.49	2.406	42	2.181	3	3	2	0	3	3	2	3	7	5	13.6	7.5	1.81	46.4	38	0.88	2.08	1.25	1.66	29.9	0	1	0	0	0	0	0	0	0	1	0	0	1	0
PA272	15	7.33	2.869	45	2.723	5	0	2	3	2	3	2	2	5	4	14.1	8	1.76	45.4	40	0.8	1.81	1.08	1.68	31.25	0	0	1	0	0	0	0	0	0	1	0	1	0	0
PA279	15	6.98	2.646	37	2.782	3	0	2	0	3	7	2	1	5	4	19	7.3	2.6	45.2	36	0.87	1.98	1.08	1.83	31.93	1	0	0	0	0	1	0	0	0	0	0	0	1	0
PA289	15	6.76	1.948	36	2.386	0	3	1	0	2	5	2	3	7	4	17.4	8	2.18	48	34	0.9	1.98	1.19	1.66	32.68	0	1	0	0	0	0	1	0	0	0	0	0	1	0
PA291	15	6.95	2.173	35	2.411	3	0	1	0	1	3	2	2	7	5	13.1	7.7	1.7	41.5	30	0.95	2.08	1.18	1.76	35.09	0	0	1	0	0	0	0	1	0	0	0	0	1	0
PA293	15	5.68	1.953	40	2.171	3	3	2	0	3	5	2	3	5	5	14.8	7.6	1.95	48	40	0.78	2.06	1.12	1.84	32.05	0	1	0	0	0	0	1	0	0	0	0	0	1	0
PA296	15	7.12	2.433	41	1.975	3	5	3	0	1	3	2	2	7	4	14.1	7.9	1.78	46.2	36	0.83	2.04	1.19	1.71	33.47	0	1	0	0	0	0	0	1	0	0	0	0	1	0
PA299	15	6.03	1.993	45	1.881	3	3	2	0	2	3	2	3	7	5	13.9	7.3	1.9	37.7	31	0.89	1.83	1.11	1.65	36.25	0	0	1	0	0	0	0	0	0	0	1	0	1	0
PA3	15	5.89	1.859	49	1.646	0	0	1	0	3	5	2	2	7	4	18.8	7.9	2.38	58.1	42	0.99	2.11	1.28	1.65	24.05	1	0	0	0	0	0	1	0	0	0	0	0	1	0
PA30	15	7.19	2.549	41	1.814	3	3	2	0	3	5	2	2	7	5	17.4	7.6	2.29	54	36	1.01	2.28	1.29	1.77	27.5	0	1	0	0	0	0	1	0	0	0	0	0	1	0
PA300	15	6.17	2.158	46	1.973	3	3	2	0	3	5	2	2	7	4	22.2	8.5	2.61	70.9	41	1.14	2.12	1.18	1.8	21.39	1	0	0	0	0	0	1	0	0	0	0	1	0	0
PA301	15	5.43	1.898	45	2.309	0	0	2	0	3	5	2	2	7	4	15.2	8.6	1.77	46.9	30	1.03	2.11	1.09	1.94	32.36	0	1	0	0	0	0	0	1	0	0	0	1	0	0
PA303	15	6.52	1.832	40	2.151	3	3	2	0	1	3	2	2	7	5	15.5	8.6	1.8	45.6	34	0.94	1.94	1.16	1.67	31.29	0	0	1	0	0	0	0	1	0	0	0	0	1	0
PA32	15	8.28	2.631	48	2.448	7	3	2	0	3	5	2	2	7	5	18.2	7.8	2.33	58.8	44	0.85	2.17	1.1	1.97	26.74	0	1	0	0	0	0	1	0	0	0	0	0	0	1
PA34	15	7.06	2.104	42	2.168	3	3	2	0	3	7	2	2	7	5	16.2	7.8	2.08	47.8	40	0.83	1.84	0.96	1.92	30.12	0	1	0	0	0	0	1	0	0	0	0	0	1	0
PA39	15	6.3	2.022	39	2.067	0	0	2	0	2	5	2	3	7	4	14.6	8	1.83	53.8	39	0.97	2.18	1.29	1.69	26.43	0	1	0	0	0	0	1	0	0	0	0	0	1	0
PA4	15	6.07	2.322	43	2.082	5	0	2	0	3	5	2	3	5	4	17.1	8	2.14	58	42	0.99	2.12	1.25	1.7	24.05	0	1	0	0	0	0	0	0	0	1	0	0	1	0
PA46	15	8.18	2.73	43	2.369	3	3	2	0	2	3	2	2	7	4	15.9	6.7	2.37	40.9	40	0.44	1.92	1.09	1.76	56.82	0	0	1	0	0	0	0	1	0	0	0	0	1	0
PA67	15	7.25	2.589	45	2.111	5	5	3	0	3	3	2	2	7	4	16.2	7.6	2.13	55.5	37	1.07	2.3	1.2	1.92	25.26	0	1	0	0	0	0	1	0	0	0	0	0	1	0
PA70	15	6.52	2.052	36	2.233	3	3	2	0	3	5	2	2	7	5	17.7	8.3	2.13	47.6	34	0.99	2.11	1.23	1.72	29.71	0	1	0	0	0	0	1	0	0	0	0	0	1	0
PA84	15	5.64	1.777	37	1.911	3	3	3	0	3	5	2	1	7	4	15.5	7.7	2.01	42.5	27	1.01	1.98	1.17	1.69	36.67	0	1	0	0	0	0	1	0	0	0	0	0	1	0
PA88	15	6.68	1.941	35	2.237	3	0	2	0	3	5	2	3	7	4	15.2	7.9	1.92	45.7	28	1	1.99	1.23	1.62	35.71	0	0	1	0	0	0	0	1	0	0	0	0	1	0
PA95	15	6.88	2.334	47	2.121	0	0	2	0	3	7	2	3	7	4	17	7.7	2.21	49	39	0.85	2.19	1.03	2.13	30.17	0	1	0	0	0	0	0	0	0	1	0	0	1	0
PLAYAALTA2	16	7.5	2.24	48	2.017	0	0	2	3	3	5	2	3	7	3	17.7	8.4	2.11	72.7	36	1.26	2.29	1.31	1.75	22.05	0	1	0	0	0	0	1	0	0	0	0	0	1	0
Pound10_B	17	6.86	2.408	42	1.958	5	7	2	0	3	3	2	3	7	4	16.4	7	2.34	31.5	28	0.83	1.9	1.16	1.64	43.03	1	0	0	0	0	0	1	0	0	0	0	0	1	0
Pound10_C	17	7.12	2.336	40	2.005	5	3	2	0	1	3	2	2	7	4	15.9	6.9	2.3	31.5	30	0.82	1.87	1.13	1.65	40.65	0	1	0	0	0	0	0	1	0	0	0	0	1	0
Pound16_B	17	5.79	2.53	57	1.74	5	5	3	0	3	3	2	2	7	4	15.7	7.5	2.09	58.4	49	0.84	2.18	1.13	1.93	24.3	0	1	0	0	0	1	0	0	0	0	0	0	1	0
Pound25_A	17	6.36	2.243	58	1.802	3	5	3	0	2	3	1	2	7	5	15.9	7	2.27	57.7	52	0.77	2.16	1.15	1.88	24.98	0	0	1	0	0	0	0	1	0	0	0	1	0	0
Pound26_C	17	6.98	2.126	48	2.116	5	3	3	0	3	5	2	2	7	5	14.7	7.2	2.04	37.1	31	0.81	1.85	1.14	1.62	39.82	0	1	0	0	0	0	1	0	0	0	0	0	1	0
Pound32_A	17	5.86	1.911	47	1.76	3	5	2	0	1	3	2	2	7	4	14.4	6.9	2.09	46.9	39	0.92	1.99	1.25	1.59	27.87	0	0	1	0	0	0	0	1	0	0	0	0	1	0
Pound7_A	17	6.77	2.539	56	2.282	3	7	1	0	3	5	2	2	7	5	16.9	8.1	2.09	59.3	46	0.94	2.12	1.2	1.77	23.13	0	1	0	0	0	1	0	0	0	0	0	0	1	0
RB29	18	7.07	2.611	42	1.762	5	5	3	0	1	3	2	1	7	5	12.3	6.9	1.78	39.1	43	0.63	1.87	1.05	1.78	36.91	0	0	1	0	0	0	0	1	0	0	0	0	0	1
SC12	19	8.73	2.52	37	2.238	0	0	2	0	2	3	2	2	3	5	16.4	8.5	1.93	69.7	37	1.22	2.29	1.42	1.61	22.15	0	1	0	0	0	1	0	0	0	0	0	1	0	0
SC19	19	8.31	2.559	37	2.265	0	0	1	0	2	3	2	2	3	5	17.6	9	1.96	77	33	1.54	2.46	1.46	1.68	19.68	0	1	0	0	0	0	1	0	0	0	0	0	1	0
SC20	19	8.45	2.869	41	2.413	3	0	3	5	1	3	2	2	5	4	17.2	8.4	2.05	69.5	36	1.22	2.31	1.34	1.72	22.77	0	1	0	0	0	0	1	0	0	0	0	0	1	0
SC3	19	8.08	2.465	38	1.965	0	0	2	7	2	5	2	2	3	5	16.9	8	2.11	67.1	37	1.23	2.19	1.42	1.54	21.97	0	1	0	0	0	0	1	0	0	0	0	0	1	0
SC4	19	8.16	2.515	39	1.928	3	0	3	5	2	3	2	2	3	5	17	8.1	2.1	53.5	26	1.58	2.45	1.39	1.76	24.34	0	1	0	0	0	0	1	0	0	0	0	1	0	0
SC6	19	7.91	2.51	42	2.079	3	0	3	5	2	3	2	2	7	4	17.5	8.4	2.08	61	34	1.26	2.27	1.29	1.76	23.34	0	1	0	0	0	0	1	0	0	0	0	0	1	0
SCA10	20	7.05	2.176	38	1.98	3	3	2	0	1	5	2	1	7	4	15.7	7.5	2.09	60.9	37	1.11	2.15	1.32	1.63	24.35	0	1	0	0	0	0	1	0	0	0	0	0	1	0
SCA11	20	7.41	2.465	43	1.819	0	0	2	0	2	3	2	2	3	4	13.8	7.1	1.94	26	27	0.56	1.96	0.91	2.15	66.14	0	1	0	0	0	0	0	1	0	0	0	1	0	0
SCA12	20	7.72	2.695	43	2.411	0	0	1	0	2	3	2	2	7	4	16.9	8.2	2.06	54.7	46	0.7	2.09	1.03	2.03	31.06	0	1	0	0	0	0	1	0	0	0	0	0	1	0
SCA20	20	6.33	2.198	47	2.272	3	5	2	0	2	5	2	3	5	5	15.8	7.7	2.05	56.7	45	0.97	2.11	1.11	1.9	22.91	0	1	0	0	0	0	0	0	0	1	0	0	1	0
SCA3	20	7.98	2.47	36	2.704	5	3	2	0	1	7	2	2	7	5	17.1	7.2	2.38	36.8	37	0.7	1.91	0.96	1.99	38.61	0	1	0	0	0	1	0	0	0	0	0	0	0	1
SCA5	20	7.31	2.683	43	2.413	0	3	2	0	2	5	2	2	7	4	16.3	6	2.72	32.3	36	0.69	1.77	0.93	1.9	40.26	0	1	0	0	0	0	1	0	0	0	0	0	1	0
SCA6	20	7.9	2.267	42	2.03	0	0	1	0	2	3	2	2	5	4	15.7	6.4	2.45	34.5	45	0.51	1.75	0.88	1.99	43.57	1	0	0	0	0	1	0	0	0	0	0	1	0	0
SCA9	20	6.81	2.141	57	2.272	3	5	3	0	2	3	2	2	7	5	16.1	8.7	1.85	65.9	46	1.07	2.34	1.3	1.8	20.32	0	1	0	0	0	0	1	0	0	0	0	0	1	0
SPA10	21	6.37	2.621	54	2.314	5	3	2	0	1	5	2	2	7	5	14.5	7.9	1.84	47.9	44	0.65	2.11	1.16	1.82	34.97	0	0	1	0	0	0	0	0	0	0	1	0	0	1
SPA18	21	6.51	2.327	50	2.366	5	5	2	0	2	5	2	3	5	5	16.6	7.7	2.16	56.3	45	0.93	2.18	1.19	1.83	23.89	0	1	0	0	0	0	0	0	0	0	1	0	0	1
SPA4	21	6.86	2.643	44	2.007	3	3	3	0	2	5	2	3	5	4	14.4	6.8	2.12	41.2	35	0.8	1.9	1.23	1.54	35.71	0	1	0	0	0	0	1	0	0	0	0	0	0	1
SPA7	21	8.43	3.136	40	2.099	3	3	1	0	1	3	2	2	7	4	15.9	8	1.99	49.8	47	0.79	2.14	1.24	1.73	26.93	0	1	0	0	0	0	0	1	0	0	0	0	1	0
SPA9	21	6.48	2.329	54	1.681	5	5	1	0	1	5	2	2	7	5	14.3	7.5	1.91	48.5	48	0.71	2.02	1.22	1.66	29.34	0	1	0	0	0	0	1	0	0	0	0	0	0	1
SPEC138_13	22	6.93	2.875	55	2.619	3	3	2	0	2	5	2	2	7	5	17.6	7.5	2.35	52.5	54	0.63	2.05	0.93	2.2	29.39	0	1	0	0	0	1	0	0	0	0	0	0	1	0
SPEC160_9	22	6.68	2.757	39	1.663	0	3	3	0	1	3	2	2	5	4	16.4	8.8	1.86	57.9	30	1.21	2.28	1.26	1.81	27.55	0	0	1	0	0	0	1	0	0	0	0	1	0	0
SPEC18_6	22	6.69	2.223	44	1.97	5	7	3	0	1	3	2	2	7	4	14	7.9	1.77	49.8	42	0.78	2.2	1.28	1.72	30.53	0	0	1	0	0	0	0	1	0	0	0	0	1	0
SPEC185_4	22	6.57	2.747	34	1.532	0	0	3	0	1	5	2	1	7	3	14.3	7.8	1.83	34.9	28	0.87	2.01	1.21	1.66	41.05	0	1	0	0	0	0	0	1	0	0	0	0	1	0
SPEC194_103	22	7.15	2.945	38	1.69	3	3	2	0	1	3	2	3	5	3	18.2	8.4	2.17	69	34	1.35	2.29	1.35	1.7	21.79	0	1	0	0	0	0	1	0	0	0	0	0	1	0
SPEC194_109	22	7.38	3.104	38	2.027	0	0	2	0	1	3	2	2	7	4	16	8.2	1.95	49.7	33	1.02	2.15	1.19	1.81	29.71	0	0	1	0	0	0	1	0	0	0	0	0	1	0
SPEC194_48	22	7.61	2.78	45	2.138	3	3	2	0	2	3	2	2	7	4	17.4	9.1	1.91	65.2	28	1.43	2.36	1.37	1.72	24.98	0	1	0	0	0	0	1	0	0	0	0	0	1	0
SPEC194_62	22	7.7	2.626	36	1.923	0	3	3	0	1	3	2	2	7	4	15.1	8.5	1.78	62.7	34	1.22	2.39	1.47	1.63	24.11	0	0	1	0	0	0	1	0	0	0	0	0	1	0
SPEC194_75	22	7.15	2.384	47	2.032	3	3	2	0	1	3	2	2	7	5	13.9	7.1	1.96	34.4	39	0.62	1.92	1.1	1.75	41.36	0	0	1	0	0	0	0	1	0	0	0	0	1	0
SPEC41_6_18	22	7.15	2.062	43	2.074	7	7	3	3	1	3	2	2	7	4	12.9	7.5	1.72	39.2	36	0.72	2.01	1.11	1.81	38.58	0	0	1	0	0	0	0	1	0	0	0	0	1	0
UF11	23	7.74	2.913	39	2.185	3	0	3	0	2	5	2	2	7	4	20.1	9.2	2.18	101	39	1.84	2.72	1.51	1.8	13.94	0	1	0	0	0	0	1	0	0	0	0	0	0	1
UF168	23	7.35	2.799	38	1.93	3	0	2	0	2	5	2	2	5	4	15.1	7.4	2.04	59.1	40	1.05	2.3	1.41	1.63	23.81	0	1	0	0	0	0	1	0	0	0	0	0	0	1
UF667	23	7.6	2.795	35	1.906	0	0	3	5	1	3	2	2	7	4	13.8	7.1	1.94	50.2	36	0.99	2.3	1.34	1.72	28.06	0	1	0	0	0	0	1	0	0	0	0	0	0	1
UF676	23	7.32	2.393	37	1.881	3	0	3	0	1	3	2	3	3	5	17	8.5	2	85.8	39	1.49	2.57	1.48	1.74	17.21	0	1	0	0	0	0	1	0	0	0	0	0	1	0
