# Supplementary material for: Genome-wide association studies and genomic selection assays made in a large sample of cacao (Theobroma cacao L.) germplasm reveal significant marker-trait associations and good predictive value for improving yield potential
Source: PLoS One. 2022 Oct 6;17(10):e0260907. doi: 10.1371/journal.pone.0260907 (PMC9536643; doi:10.1371/journal.pone.0260907)
Supplement: S8 Table — http://dx.doi.org/10.13140/RG.2.2.34215.21927. (XLSX) [file pone.0260907.s008.xlsx]

## Sheet: Sheet1
TASSEL MLM	Most significant MTAs
612 SNPs
Trait	Marker	Chromosome	Pos	df	F	p	errordf	MarkerR2	Genetic Var	Residual Var	-2LnLikelihood		add_effect	add_F	add_p	dom_effect	dom_F	dom_p	errordf
Seed number	TcSNP1335	7	9085336	2	35.511	1.15e-14	324	0.170437	16.6504	16.87	1937.68		20.0432	55.4163	8.93e-13	23.4202	71.0215	1.18e-15	324
Fruit shape orbicular	TcSNP1353	3	34216420	2	19.9562	6.73e-09	324	0.109011	0.0062853	6.29e-08	-2931.71		0.0860908	39.9113	8.8e-10	-0.0860911	39.9122	8.8e-10	324
Fruit shape oblate	TcSNP1353	3	34216420	2	19.9562	6.73e-09	324	0.109011	0.0062853	6.29e-08	-2931.71		0.0860908	39.9113	8.8e-10	-0.0860911	39.9122	8.8e-10	324
Mature fruit anthocyanin conc	TcSNP401	4	20485872	2	12.7286	4.78e-06	324	0.0709441	0.584047	1.13499	1023.3		0.761895	9.50309	0.002228	0.406044	1.70696	0.192309	324
Fruit shape orbicular	TcSNP1477	3	17127233	2	12.1459	8.2e-06	324	0.0693311	0.006568	6.57e-08	-2917.48		0.070449	24.291	1.33e-06	-0.0704499	24.2918	1.33e-06	324
Fruit shape oblate	TcSNP1477	3	17127233	2	12.1459	8.2e-06	324	0.0693311	0.006568	6.57e-08	-2917.48		0.070449	24.291	1.33e-06	-0.0704499	24.2918	1.33e-06	324
Seed length to width	TcSNP897	3	23362296	2	12.0991	8.57e-06	324	0.0674119	0.0203024	0.0141081	-381.05		-0.110793	12.3818	0.000496	0.188847	22.45	3.24e-06	324
Log seed number	TcSNP785	1	31785158	2	11.0043	2.38e-05	324	0.0593857	0.00772514	0.0122024	-428.515		-0.0614876	13.9919	0.000217	0.0716558	14.2787	0.000188	324
Log seed length	TcSNP344	4	8445308	1	18.0051	2.88e-05	325	0.0501305	0.00458075	0.00460324	-721.211		NaN	NaN	NaN	NaN	NaN	NaN	325
Seed length to width	TcSNP733	5	2070839	1	17.8874	3.05e-05	325	0.0506605	0.0230185	0.0140172	-378.334		NaN	NaN	NaN	NaN	NaN	NaN	325
Log fruit length	TcSNP1110	5	1969054	1	17.5556	3.6e-05	325	0.0495417	0.0102257	0.00800912	-589.97		NaN	NaN	NaN	NaN	NaN	NaN	325
Mature fruit anthocyanin conc	TcSNP644	9	1220437	2	10.309	4.57e-05	324	0.0585181	1.66827	0.831136	1028.87		-0.208309	0.381148	0.537424	-1.54329	17.0272	4.69e-05	324
Fruit length	TcSNP1110	5	1969054	1	16.7885	5.29e-05	325	0.047388	3.06681	1.99427	1204.53		NaN	NaN	NaN	NaN	NaN	NaN	325
Filament anthocyanin conc	TcSNP1183	3	32973816	2	10.0073	5.84e-05	373	0.0492413	1.56314	2.8557	1524.91		0.839411	11.4525	0.00079	-0.592392	3.81128	0.0516583	373
Log seed length	TcSNP1335	7	9085336	2	9.8953	6.75e-05	324	0.0547873	0.00396822	0.00478279	-718.66		-0.196303	19.753	1.21e-05	-0.1847	16.2552	6.91e-05	324
Filament anthocyanin conc	TcSNP1441	8	25585284	2	9.79594	7.14e-05	373	0.04808	1.32133	2.95951	1526.3		-1.55442	18.5239	2.15e-05	-0.546018	1.65393	0.199225	373
Log Seed length to width	TcSNP823	5	2546863	2	9.48517	9.97e-05	319	0.0524845	0.0024992	0.00412933	-782.4		-0.0102973	1.02786	0.311432	0.0515029	17.998	2.9e-05	319
FarmCPU results
612 SNPs
Mature fruit anthocyanin concentration
SNP	Chromosome	Position	P.value	maf	No of obs	FDR_Adjusted_P-values	effect
TcSNP401	4	20485872	2.58798e-09	0.103343	329	1.58385e-06	-0.9322
TcSNP90	5	35662586	2.65307e-05	0.0987842	329	0.00811841	-0.723633
Seed width
SNP	Chromosome	Position	P.value	maf	No of obs	Rsquare.of.Model.without.SNP	Rsquare.of.Model.with.SNP	FDR_Adjusted_P-values	effect
TcSNP1209	4	16275149	1.90412e-05	0.138298	329	NA	NA	0.0116532	0.0535045
TcSNP555	4	29189575	4.57572e-05	0.06231	329	NA	NA	0.0140017	0.0698462
TcSNP941	6	15652450	0.000123206	0.121581	329	NA	NA	0.0251339	0.0468509
TcSNP825	9	5556883	0.00026856	0.136778	329	NA	NA	0.0410897	-0.03962
TcSNP885	2	40804772	0.000493618	0.0972644	329	NA	NA	0.0604189	-0.044214
TcSNP1273	3	not mapped	0.000916972	0.328267	329	NA	NA	0.0935311	-0.0286012
Log seed width
SNP	Chromosome	Position	P.value	maf	No of obs	Rsquare.of.Model.without.SNP	Rsquare.of.Model.with.SNP	FDR_Adjusted_P-values	effect
TcSNP1273	3	not mapped	4.4466e-05	0.332817	323	NA	NA	0.0193209	-0.0149103
TcSNP555	4	29189575	6.31401e-05	0.0634675	323	NA	NA	0.0193209	0.0298749
TcSNP1407	5	1969183	0.000155046	0.212074	323	NA	NA	0.0316294	-0.016238
TcSNP885	2	40804772	0.000220788	0.0944272	323	NA	NA	0.0337806	-0.0204607
TcSNP825	9	5556883	0.000492689	0.134675	323	NA	NA	0.0603051	-0.0160225
Seed length
SNP	Chromosome	Position	P.value	maf	No of obs	Rsquare.of.Model.without.SNP	Rsquare.of.Model.with.SNP	FDR_Adjusted_P-values	effect
TcSNP1126	7	1718308	0.00103725	0.0911854	329	NA	NA	0.634797	-0.141551
TcSNP701	7	2896144	0.00393393	0.0851064	329	NA	NA	0.763964	-0.123887
TcSNP465	9	28130241	0.00476504	0.0820669	329	NA	NA	0.763964	-0.130207
TcSNP67	1	35469159	0.00552869	0.144377	329	NA	NA	0.763964	0.09269
TcSNP733	5	2070839	0.00674769	0.0273556	329	NA	NA	0.763964	0.16844
TcSNP344	4	8445308	0.00748984	0.0379939	329	NA	NA	0.763964	0.138664
TcSNP1482	1	29970233	0.012373	0.0410334	329	NA	NA	0.85554	-0.117495
TcSNP793	9	31497572	0.0137055	0.0668693	329	NA	NA	0.85554	-0.118087
TcSNP1497	3	23469043	0.0187026	0.0744681	329	NA	NA	0.85554	-0.133965
TcSNP1075	1	32880996	0.019183	0.0425532	329	NA	NA	0.85554	-0.138549
TcSNP953	4	2822152	0.019803	0.0607903	329	NA	NA	0.85554	0.0957891
TcSNP1237	7	1916848	0.0198176	0.158055	329	NA	NA	0.85554	-0.0727469
TcSNP199	4	2117598	0.0199676	0.168693	329	NA	NA	0.85554	0.0736689
TcSNP1350	1	35918110	0.0214601	0.43465	329	NA	NA	0.85554	-0.0502895
TcSNP642	8	16399147	0.0218498	0.205167	329	NA	NA	0.85554	0.0635444
Log seed length
SNP	Chromosome	Position	P.value	maf	No of obs	Rsquare.of.Model.without.SNP	Rsquare.of.Model.with.SNP	FDR_Adjusted_P-values	effect
TcSNP344	4	8445308	0.00150954	0.0379939	329	NA	NA	0.522503	0.0863962
TcSNP733	5	2070839	0.00170753	0.0273556	329	NA	NA	0.522503	0.10258
TcSNP1482	1	29970233	0.00567485	0.0410334	329	NA	NA	0.802384	-0.068613
TcSNP897	3	23362296	0.00601124	0.0592705	329	NA	NA	0.802384	0.0602848
TcSNP953	4	2822152	0.00768178	0.0607903	329	NA	NA	0.802384	0.0577883
TcSNP67	1	35469159	0.00925226	0.144377	329	NA	NA	0.802384	0.0463707
Cotyledon mass
SNP	Chromosome	Position	P.value	maf	No of obs	Rsquare.of.Model.without.SNP	Rsquare.of.Model.with.SNP	FDR_Adjusted_P-values	effect
TcSNP986	1	34452710	0.000977962	0.115502	329	NA	NA	0.212623	0.113399
TcSNP555	4	29189575	0.00100953	0.06231	329	NA	NA	0.212623	0.148889
TcSNP28	5	28592575	0.00104227	0.0729483	329	NA	NA	0.212623	0.109683
TcSNP932	9	1479475	0.0017613	0.171733	329	NA	NA	0.269479	-0.0964537
TcSNP465	9	28130241	0.00527851	0.0820669	329	NA	NA	0.515967	-0.135105
TcSNP139	8	4514627	0.00552406	0.31155	329	NA	NA	0.515967	-0.0624885
TcSNP448	4	31153095	0.00590158	0.153495	329	NA	NA	0.515967	-0.0825863
TcSNP502	9	3813628	0.00738705	0.173252	329	NA	NA	0.52975	-0.0803064
TcSNP1209	4	16275149	0.00779044	0.138298	329	NA	NA	0.52975	0.0946089
TcSNP1076	9	27803371	0.0099551	0.153495	329	NA	NA	0.597574	0.0889063
TcSNP982	5	36725873	0.0107407	0.267477	329	NA	NA	0.597574	0.0585572
TcSNP1157	9	not mapped	0.0126223	0.132219	329	NA	NA	0.643739	0.0918526
TcSNP1216	1	11220130	0.0232201	0.348024	329	NA	NA	0.921156	-0.0580383
TcSNP1230	8	6644423	0.0236779	0.0759878	329	NA	NA	0.921156	0.121417
TcSNP198	4	31166960	0.0242339	0.107903	329	NA	NA	0.921156	-0.0958532
TcSNP937	3	32163170	0.0250372	0.0759878	329	NA	NA	0.921156	-0.0876967
TcSNP1338	1	1750746	0.0281047	0.215805	329	NA	NA	0.921156	-0.0713686
TcSNP642	8	16399147	0.0303541	0.205167	329	NA	NA	0.921156	0.0633085
Log cotyledon mass
SNP	Chromosome	Position	P.value	maf	No of obs	Rsquare.of.Model.without.SNP	Rsquare.of.Model.with.SNP	FDR_Adjusted_P-values	effect
TcSNP1126	7	1718308	1.76635e-05	0.0911854	329	NA	NA	0.0108101	-0.062242
TcSNP932	9	1479475	9.56678e-05	0.171733	329	NA	NA	0.0292744	-0.0350463
TcSNP139	8	4514627	0.000218952	0.31155	329	NA	NA	0.0446661	-0.0303011
TcSNP941	6	15652450	0.000330898	0.121581	329	NA	NA	0.0506273	0.0354982
TcSNP555	4	29189575	0.000565983	0.06231	329	NA	NA	0.0692763	0.0498517
TcSNP1042	8	5134962	0.000802944	0.118541	329	NA	NA	0.0819003	-0.0387434
TcSNP344	4	8445308	0.000989478	0.0379939	329	NA	NA	0.0865087	0.0625781
Seed length to width
SNP	Chromosome	Position	P.value	maf	No of obs	Rsquare.of.Model.without.SNP	Rsquare.of.Model.with.SNP	FDR_Adjusted_P-values	effect
TcSNP733	5	2070839	1.12375e-08	0.0273556	329	NA	NA	6.87737e-06	0.198266
TcSNP841	5	36814269	9.71745e-07	0.232523	329	NA	NA	0.000297354	0.0726807
TcSNP1441	8	3710025	1.60001e-05	0.132219	329	NA	NA	0.00326402	-0.0965583
TcSNP491	2	3661524	0.000274557	0.255319	329	NA	NA	0.0420072	-0.0555203
TcSNP522	5	18878486	0.000535605	0.155015	329	NA	NA	0.0582378	0.0607111
TcSNP1273	3	31335117	0.000570958	0.328267	329	NA	NA	0.0582378	0.041902
Log seed length:width
SNP	Chromosome	Position	P.value	maf	No of obs	Rsquare.of.Model.without.SNP	Rsquare.of.Model.with.SNP	FDR_Adjusted_P-values	effect
TcSNP841	5	36814269	4.98287e-06	0.234568	324	NA	NA	0.00304952	0.0360329
TcSNP637	1	35985051	2.02765e-05	0.12037	324	NA	NA	0.00620461	0.043348
TcSNP733	5	2070839	4.27833e-05	0.0262346	324	NA	NA	0.00872779	0.0792696
TcSNP1441	8	3710025	0.000315286	0.131173	324	NA	NA	0.0482387	-0.0406679
TcSNP174	4	19063212	0.000658685	0.0679012	324	NA	NA	0.080623	-0.0405406
TcSNP491	2	3661524	0.000911976	0.25463	324	NA	NA	0.0930215	-0.0252687
Log seed number
SNP	Chromosome	Position	P.value	maf	No of obs	Rsquare.of.Model.without.SNP	Rsquare.of.Model.with.SNP	FDR_Adjusted_P-values	effect
TcSNP618	9	34321333	0.00078175	0.135258	329	NA	NA	0.372074	-0.0855218
TcSNP1350	1	35918110	0.00132976	0.43465	329	NA	NA	0.372074	-0.0527048
TcSNP737	9	35995985	0.0024215	0.118541	329	NA	NA	0.372074	-0.083418
TcSNP663	9	34480255	0.00271923	0.117021	329	NA	NA	0.372074	-0.0806209
Log Fruit width
SNP	Chromosome	Position	P.value	maf	No of obs	Rsquare.of.Model.without.SNP	Rsquare.of.Model.with.SNP	FDR_Adjusted_P-values	effect
TcSNP192	9	36685314	0.00279191	0.468085	329	NA	NA	0.891014	0.0240978
TcSNP1069	10	669338	0.00348294	0.0805471	329	NA	NA	0.891014	-0.0477178
TcSNP1338	1	1750746	0.00611284	0.215805	329	NA	NA	0.891014	-0.0376246
TcSNP106	3	27560981	0.0076363	0.107903	329	NA	NA	0.891014	0.0464612
TcSNP1157	9	not mapped	0.0104204	0.132219	329	NA	NA	0.891014	0.0402788
TcSNP459	4	28240759	0.0113659	0.161094	329	NA	NA	0.891014	0.0347949
TcSNP1480	2	6864891	0.0123358	0.0699088	329	NA	NA	0.891014	-0.0398067
TcSNP986	1	34452710	0.0125555	0.115502	329	NA	NA	0.891014	0.0373776
TcSNP1018	3	9585233	0.0164388	0.12614	329	NA	NA	0.891014	0.0451848
TcSNP555	4	29189575	0.0181594	0.06231	329	NA	NA	0.891014	0.0466739
TcSNP55	8	1279686	0.0190331	0.06231	329	NA	NA	0.891014	-0.0391946
TcSNP642	8	16399147	0.0192063	0.205167	329	NA	NA	0.891014	0.0290765
Log Pod Index
SNP	Chromosome	Position	P.value	maf	nobs	Rsquare.of.Model.without.SNP	Rsquare.of.Model.with.SNP	FDR_Adjusted_P-values	effect
TcSNP642	8	16399147	0.00109389	0.205167	329	NA	NA	0.56672	-0.111566
TcSNP28	5	28592575	0.00203669	0.0729483	329	NA	NA	0.56672	-0.124288
TcSNP555	4	29189575	0.00332594	0.06231	329	NA	NA	0.56672	-0.160582
Pod Index
SNP	Chromosome	Position	P.value	maf	nobs	Rsquare.of.Model.without.SNP	Rsquare.of.Model.with.SNP	FDR_Adjusted_P-values	effect
TcSNP28	5	28592575	0.000602863	0.0729483	329	NA	NA	0.221903	-4.31754
TcSNP642	8	16399147	0.00102022	0.205167	329	NA	NA	0.221903	-3.52557
TcSNP555	4	29189575	0.00108776	0.06231	329	NA	NA	0.221903	-5.58223
TcSNP1074	10	2283680	0.00227507	0.0759878	329	NA	NA	0.297753	4.23118
TcSNP986	1	34452710	0.00243262	0.115502	329	NA	NA	0.297753	-3.95146
TcSNP1350	1	35918110	0.00616559	0.43465	329	NA	NA	0.582957	2.34245
TcSNP1338	1	1750746	0.0066678	0.215805	329	NA	NA	0.582957	3.2732
