# Supplementary material for: Genome-wide association studies and genomic selection assays made in a large sample of cacao (Theobroma cacao L.) germplasm reveal significant marker-trait associations and good predictive value for improving yield potential
Source: PLoS One. 2022 Oct 6;17(10):e0260907. doi: 10.1371/journal.pone.0260907 (PMC9536643; doi:10.1371/journal.pone.0260907)
Supplement: S10 Table — http://dx.doi.org/10.13140/RG.2.2.25826.61123. (TXT) [file pone.0260907.s010.txt]

rs_	alleles	chrom	pos	strand	assembly_	center	protLSID	assayLSID	panel	QCcode	AMAZ12	AMAZ15	AMAZ6	AMAZ6_3	AMAZ9	APA4	B97-61_B-2-C10-2	BELIZE9717_B-1	BELIZE9761_B-1	BELIZE9774_7-4	BELIZE97C_6-4	BELIZE97C_C1	BELIZE97C_C6	BELIZE97C_D-1	BELIZE97EX1C_3	BELIZE97ST1_1	CATONGO_1	CCN51_1	COCA3370_5	DR1	EET-95	GS36	GU114-P	GU151-F	GU175-P	GU195-P	GU219-P	GU241-P	GU261-P	GU265-P	GU277-G	GU286	GU300-P	GU305-P	GU307-P	GU310-P	GU335-P	GU353P	ICS1_1
TcSNP1326	A/C	8	37.854	+	NA	NA	NA	NA	NA	NA	CC	CC	CC	CC	CC	CC	CC	CC	CC	CC	CC	CC	CC	CC	CC	CC	CC	CC	CC	CC	CC	CC	CC	CC	CC	CC	CC	CC	CC	CC	CC	CC	CC	AC	CC	CC	CC	CC	CC
TcSNP1512	A/C	11	1	+	NA	NA	NA	NA	NA	NA	NN	AA	AA	NN	NN	AA	NN	AA	AA	AA	AA	AA	AA	AA	AA	AA	AA	AA	AA	NN	NN	AA	AA	AA	AA	AA	AA	AA	AA	AA	AA	NN	AA	NN	AA	NN	NN	AA	AA
TcSNP286	A/C	9	39.349	+	NA	NA	NA	NA	NA	NA	AA	AA	AA	AA	AA	AA	AA	AA	AA	AA	AA	AA	AA	AA	AA	AA	AA	AA	AA	AA	AA	AA	AA	AA	AA	AA	AA	AA	AA	AA	AA	AA	AA	NN	AA	AA	AA	AA	AA
TcSNP1170	A/C	9	33.071	+	NA	NA	NA	NA	NA	NA	AA	AA	AA	AA	AA	AA	AA	AA	AA	AA	AA	AA	AA	AA	AA	AA	AA	AA	AA	AA	AA	AA	AA	AA	AA	AA	AA	AA	AA	AA	AA	AA	AA	AA	AA	AA	AA	AA	AA
TcSNP302	A/C	3	9.815	+	NA	NA	NA	NA	NA	NA	AA	AA	AA	AA	AA	AA	AA	AA	AA	AA	AA	AA	AA	AA	AA	AA	AA	AA	AA	AA	AA	AA	AA	AA	AA	AA	AA	AA	AA	AA	AA	AA	AA	AA	AA	AA	AA	AA	AA
TcSNP152	A/C	2	69.485	+	NA	NA	NA	NA	NA	NA	AA	AA	AA	AA	AA	AA	AA	AA	AA	AA	AA	AA	AA	AA	AA	AA	AA	AA	AA	AA	AA	AA	AA	AA	AA	AA	AA	AA	AA	AA	AA	AA	AA	NN	AA	AA	AA	AA	AA
TcSNP333	A/C	1	2.571	+	NA	NA	NA	NA	NA	NA	AA	AA	AA	AA	AA	AA	AA	AA	AA	AA	AA	AA	AA	AA	AA	AA	AA	AA	AA	AA	AA	AA	AA	AA	AA	AA	AA	AA	AA	AA	AA	AA	AA	NN	AA	AA	AA	NN	AA
TcSNP201	A/C	9	56.232	+	NA	NA	NA	NA	NA	NA	AA	AA	AA	AA	AA	AA	AA	AA	AA	AA	AA	AA	AA	AA	AA	AA	AA	AA	AA	AA	AA	AA	AA	AA	AA	AA	AA	AA	AA	AA	AA	AA	AA	NN	AA	AA	AA	AA	AA
TcSNP533	A/C	2	49.32	+	NA	NA	NA	NA	NA	NA	AA	AA	AA	AA	AA	AA	AA	AA	AA	AA	AA	AA	AA	AA	AA	AA	AA	AA	AA	AA	AA	AA	AA	AA	AA	AA	AA	AA	AA	AA	AA	AA	AA	NN	AA	AA	AA	AA	AA
TcSNP693	A/C	2	25.479	+	NA	NA	NA	NA	NA	NA	AA	AA	AA	AA	AA	AA	AA	AA	AA	AA	AA	AA	AA	AA	AA	AA	AA	AA	AA	AA	AA	AA	AA	AA	AA	AA	AA	AA	AA	AA	AA	AA	AA	NN	AA	AA	AA	AA	AA
TcSNP1080	A/C	9	86.148	+	NA	NA	NA	NA	NA	NA	AA	AA	AA	AA	AA	AA	AA	AA	AA	AA	AA	AA	AA	AA	AA	AA	AA	AA	AA	AA	AA	AA	AA	AA	AA	AA	AA	AA	AA	AA	AA	AA	AA	AC	AA	AA	AA	AA	AA
TcSNP1375	A/C	4	3.986	+	NA	NA	NA	NA	NA	NA	AA	AA	AA	AA	AA	AA	AA	AA	AA	AA	AA	AA	AA	AA	AA	AA	AA	AA	AC	AA	AA	AA	AA	AA	AA	AA	AA	AA	AA	AA	AA	AA	AA	CC	AA	AA	AA	AA	AA
TcSNP644	A/C	9	5.274	+	NA	NA	NA	NA	NA	NA	AA	AA	AA	AA	AA	AA	AA	AA	AA	AA	AA	AA	AA	AA	AA	AA	AA	AC	AC	AA	AA	AA	AA	AA	AA	AA	AA	AA	AA	AA	AA	AA	AA	NN	AA	AA	AA	AA	CC
TcSNP55	A/C	8	8.948	+	NA	NA	NA	NA	NA	NA	AA	AC	AC	AC	AA	AA	NN	AA	AA	AA	AA	AA	AA	AA	AA	AA	AA	AA	AC	AA	AA	AA	AA	AA	AA	AA	AA	AA	AA	AA	AA	AA	AA	CC	AA	AA	AA	AA	AA
TcSNP1172	A/C	6	58.845	+	NA	NA	NA	NA	NA	NA	AA	AA	AA	AA	AA	AA	CC	CC	CC	CC	CC	CC	CC	CC	CC	CC	AA	AA	AC	AA	AA	AC	AA	AA	AA	AA	AA	AA	AA	AA	AA	AA	AA	AC	AA	AA	AA	AA	AC
TcSNP730	A/C	2	41.294	+	NA	NA	NA	NA	NA	NA	AA	AC	AC	AA	AC	AA	AA	AA	AA	AA	AA	AA	AA	AA	AA	AA	AA	AA	AA	AA	AA	AA	AA	AA	AA	AA	AA	AA	AA	AA	AA	AA	AA	AC	AA	AA	AA	AA	AA
TcSNP142	A/C	11	1	+	NA	NA	NA	NA	NA	NA	AA	AA	AA	AA	AA	AA	CC	CC	CC	CC	CC	CC	CC	CC	CC	CC	AA	AA	AA	AC	AA	AC	AA	AA	AA	AA	AA	AA	AA	AA	AA	AA	AA	AC	AA	AA	AA	AA	AC
TcSNP505	A/C	3	7.143	+	NA	NA	NA	NA	NA	NA	AC	AA	AA	AA	AC	AA	CC	CC	CC	CC	CC	CC	CC	CC	CC	CC	AA	AC	AA	AC	NN	AC	AA	AA	AA	AA	AA	AA	AA	AA	AA	AA	AA	AC	AA	AA	AA	AA	AC
TcSNP728	A/C	9	8.783	+	NA	NA	NA	NA	NA	NA	AA	AA	NN	AA	AA	AA	CC	CC	CC	CC	CC	CC	CC	CC	CC	CC	AA	AC	AC	AC	AA	AC	AA	AA	AA	AA	AA	AA	AA	AA	AA	AA	AA	AC	AA	AA	AA	AA	AC
TcSNP1069	A/C	10	13.65	+	NA	NA	NA	NA	NA	NA	AA	AA	AA	AA	AA	AA	AA	AA	AA	AA	AA	AA	AA	AA	AA	AA	AA	AA	AA	AA	AC	AA	AA	AA	AA	AA	AA	AA	AA	AA	AA	AA	AA	NN	AA	AA	AA	AA	AA
TcSNP1321	A/C	10	61.373	+	NA	NA	NA	NA	NA	NA	NN	AA	AA	AA	NN	AA	NN	CC	CC	CC	CC	CC	CC	CC	CC	CC	AA	AC	AA	AA	NN	AC	AA	AA	AA	AA	AA	AA	AA	AA	AA	NN	AA	NN	AA	AA	AA	AA	AC
TcSNP679	A/C	4	24.642	+	NA	NA	NA	NA	NA	NA	NN	NN	AA	AC	NN	AA	NN	NN	NN	AA	NN	NN	NN	NN	NN	NN	NN	AC	NN	AC	NN	NN	NN	AA	NN	NN	AA	AA	AA	AA	AA	NN	AA	NN	NN	AC	AC	AA	AA
TcSNP226	A/C	9	29.088	+	NA	NA	NA	NA	NA	NA	AC	AA	CC	CC	NN	AA	CC	CC	CC	CC	CC	CC	CC	CC	CC	CC	AA	AC	AA	AC	AA	AC	AA	AA	AA	AA	AA	AA	AA	AA	AA	AA	AA	NN	AA	AA	AA	AA	AC
TcSNP339	A/C	9	80.014	+	NA	NA	NA	NA	NA	NA	AA	AC	CC	AC	AC	AA	AA	AA	AA	AA	AA	AA	AA	AA	AA	AA	AA	AC	AC	AA	AA	AA	AA	AA	AA	AA	AA	AA	AA	AA	AA	AA	AA	AC	AA	AA	AA	AA	AA
TcSNP448	A/C	4	60.319	+	NA	NA	NA	NA	NA	NA	AA	AA	AA	AA	AA	AA	CC	CC	CC	CC	CC	CC	CC	CC	CC	CC	AA	AA	AA	AC	AA	AC	AA	AA	AA	AA	AA	AA	AA	AA	AA	AA	AA	AC	AA	AA	AA	AA	AC
TcSNP1136	A/C	2	3.941	+	NA	NA	NA	NA	NA	NA	AA	AA	AA	AA	AA	AA	CC	CC	CC	CC	CC	CC	CC	CC	CC	CC	AA	AA	AA	AC	AA	AC	AA	AA	AA	AA	AA	AA	AA	AA	AA	AA	AA	AC	AA	AA	AA	AA	AC
TcSNP1148	A/C	4	14.12	+	NA	NA	NA	NA	NA	NA	AA	AA	AA	AA	AC	AA	AA	AA	AA	AA	AA	AA	AA	AA	AA	AA	AA	AA	AC	AA	AC	AA	AA	AA	AA	AA	AA	AA	AA	AA	AA	AA	AA	NN	AA	AA	AA	AA	AA
TcSNP623	A/C	7	2.803	+	NA	NA	NA	NA	NA	NA	AA	AA	AA	AA	AA	AA	AA	AA	AA	AA	AA	AA	AA	AA	AA	AA	AA	AA	AA	AA	AC	AA	AA	AA	AA	AA	AA	AA	AA	AA	AA	AA	AA	AC	AA	AA	AA	AA	AA
TcSNP1208	A/C	11	1	+	NA	NA	NA	NA	NA	NA	AA	AA	AA	AA	AA	AA	AA	AA	AA	AA	AA	AA	AA	AA	AA	AA	AA	AA	AA	AA	AA	AA	AA	AA	AA	AA	AA	AA	AA	AA	AA	AA	AA	AC	AA	AA	AA	AA	AA
TcSNP1338	A/C	1	10.783	+	NA	NA	NA	NA	NA	NA	AA	AA	AA	AA	AA	AA	AA	AA	AA	AA	AA	AA	AA	AA	AA	AA	AA	AA	AA	AA	AA	AA	CC	CC	CC	CC	CC	CC	CC	CC	CC	CC	CC	AC	CC	CC	CC	CC	AA
TcSNP475	A/C	5	25.34	+	NA	NA	NA	NA	NA	NA	AA	AA	AC	AC	AC	AA	AA	AA	AA	AA	AA	AA	AA	AA	AA	AA	AA	AA	AC	AA	CC	AA	AA	AA	AA	AA	AA	AA	AA	AA	AA	AA	AA	AA	AA	AA	AA	AA	AA
TcSNP310	A/C	9	62.581	+	NA	NA	NA	NA	NA	NA	NN	AA	AA	AC	NN	AA	NN	AA	AA	AA	NN	AA	AA	AA	AA	AA	AA	AA	AC	AA	NN	AA	AA	AA	AA	AA	AA	AA	AA	AA	AA	NN	AA	NN	AA	AA	AA	AA	AA
TcSNP25	A/C	9	62.508	+	NA	NA	NA	NA	NA	NA	NN	AA	AA	AC	NN	AA	NN	AA	AA	AA	AA	AA	AA	AA	AA	AA	AA	AA	AC	AA	NN	AA	AA	AA	AA	AA	AA	AA	AA	AA	AA	AC	AA	NN	AA	AA	AA	AA	AA
TcSNP1007	A/C	9	90.709	+	NA	NA	NA	NA	NA	NA	NN	CC	AC	CC	CC	AA	NN	CC	CC	CC	CC	CC	CC	CC	CC	CC	CC	AC	AC	AC	CC	AC	AA	AA	AA	AA	AA	AA	AA	AA	AA	NN	AA	NN	AA	AA	AA	AA	AA
TcSNP657	A/C	2	64.28	+	NA	NA	NA	NA	NA	NA	AA	AA	AC	AA	AC	AA	CC	CC	CC	CC	CC	CC	CC	CC	CC	CC	AA	AC	AC	CC	AA	AC	AA	AA	AA	AA	AA	AA	AA	AA	AA	AA	AA	AC	AA	AA	AA	AA	AC
TcSNP592	A/C	5	25.049	+	NA	NA	NA	NA	NA	NA	NN	AA	NN	AA	AC	AA	NN	AA	AA	AA	NN	NN	AA	NN	AA	AA	CC	AA	AA	CC	AC	AC	CC	CC	CC	CC	NN	NN	CC	CC	CC	NN	CC	AC	CC	CC	CC	CC	AC
TcSNP1349	A/C	5	24.967	+	NA	NA	NA	NA	NA	NA	NN	AA	NN	AA	NN	AA	NN	NN	AA	AA	NN	NN	AA	NN	NN	NN	CC	AA	NN	CC	NN	AC	CC	CC	CC	CC	CC	CC	CC	CC	CC	NN	CC	NN	CC	CC	CC	CC	AC
TcSNP599	A/C	9	16.903	+	NA	NA	NA	NA	NA	NA	AA	CC	AC	AC	AC	AA	CC	CC	CC	CC	CC	CC	CC	CC	CC	CC	AA	AC	AC	AC	AC	AC	AA	AA	AA	AA	AA	AA	AA	AA	AA	AA	AA	AC	AA	AA	AA	AA	AC
TcSNP400	A/C	5	25.084	+	NA	NA	NA	NA	NA	NA	AA	AA	AA	AA	AA	AA	AA	AA	AA	AA	AA	AA	AA	AA	AA	AA	CC	AA	AA	CC	AA	AC	CC	CC	CC	CC	NN	CC	CC	CC	CC	CC	CC	NN	CC	CC	CC	CC	AC
TcSNP1411	A/C	3	26.174	+	NA	NA	NA	NA	NA	NA	AA	CC	AC	AA	CC	AA	NN	NN	NN	NN	NN	NN	NN	NN	NN	NN	AA	AA	AC	NN	AC	AA	AA	AA	AC	AA	AA	AC	AA	AA	AA	AA	CC	AC	AA	AA	CC	AA	AA
TcSNP577	A/C	5	21.236	+	NA	NA	NA	NA	NA	NA	NN	AC	AC	AC	NN	CC	NN	CC	CC	CC	CC	CC	CC	CC	CC	CC	CC	CC	AC	AA	NN	AC	CC	CC	CC	CC	CC	CC	CC	CC	CC	NN	CC	NN	CC	CC	CC	CC	CC
TcSNP518	A/C	1	33.614	+	NA	NA	NA	NA	NA	NA	AC	AA	AA	AA	AC	AA	CC	CC	CC	CC	CC	CC	CC	CC	CC	CC	CC	AC	CC	AC	AC	AC	AC	CC	CC	AA	AC	CC	CC	CC	AC	AC	AC	AC	AC	AC	AC	AC	AA
TcSNP352	A/C	11	1	+	NA	NA	NA	NA	NA	NA	AC	AC	NN	AC	AC	AA	CC	CC	CC	CC	CC	CC	CC	CC	CC	CC	AA	AA	NN	AC	AC	AC	CC	NN	AC	CC	AC	AC	NN	CC	AC	AA	CC	AC	CC	CC	AC	CC	NN
TcSNP284	A/C	2	62.474	+	NA	NA	NA	NA	NA	NA	NN	AA	AA	AC	NN	CC	NN	AA	AA	AA	AA	AA	AA	AA	AA	AA	CC	AC	AA	AA	NN	AC	AA	AA	AA	AA	AA	AA	AA	AA	AA	AC	AA	NN	AA	AA	AA	AA	AC
TcSNP1359	A/C	1	88.133	+	NA	NA	NA	NA	NA	NA	AC	AC	AC	CC	CC	AA	CC	CC	CC	CC	CC	CC	CC	CC	CC	CC	AA	AA	AA	AC	AC	AC	AA	AA	AA	CC	AC	CC	AA	AA	AA	AA	AA	AC	CC	AC	AC	AC	AA
TcSNP1114	A/C	11	1	+	NA	NA	NA	NA	NA	NA	AC	AC	NN	AC	AC	AA	CC	CC	CC	CC	CC	CC	CC	CC	CC	CC	AA	CC	AC	CC	AC	AC	CC	CC	CC	CC	CC	CC	CC	CC	CC	CC	CC	AC	CC	CC	CC	CC	AC
TcSNP1458	A/C	1	59.234	+	NA	NA	NA	NA	NA	NA	NN	CC	AC	AA	NN	CC	NN	AA	AA	AA	NN	NN	NN	NN	NN	AA	CC	CC	CC	CC	NN	CC	AA	CC	CC	CC	CC	AC	AA	AC	AA	NN	AC	NN	CC	CC	AC	CC	CC
TcSNP667	A/C	4	39.683	+	NA	NA	NA	NA	NA	NA	NN	CC	CC	CC	AA	CC	NN	AA	AA	AA	NN	AA	AA	NN	AA	AA	AA	CC	AC	AC	AC	AC	AC	AA	AA	CC	AA	AC	AC	CC	CC	AC	AA	NN	CC	AA	AA	AC	CC
TcSNP510	A/C	1	53.087	+	NA	NA	NA	NA	NA	NA	CC	CC	NN	CC	AC	NN	AA	AA	AA	AA	AA	NN	AA	AA	AA	AA	CC	NN	NN	AC	NN	AC	CC	CC	CC	CC	CC	CC	CC	CC	CC	CC	NN	AC	CC	CC	CC	CC	CC
TcSNP1271	A/C	9	96.636	+	NA	NA	NA	NA	NA	NA	AC	CC	AC	CC	NN	AA	CC	CC	CC	CC	CC	CC	NN	CC	CC	CC	AA	AC	AC	AC	CC	AC	CC	CC	CC	CC	CC	CC	CC	CC	CC	CC	CC	AC	CC	CC	CC	CC	AA
TcSNP527	A/C	4	22.601	+	NA	NA	NA	NA	NA	NA	AA	AA	AC	AA	AC	CC	AA	AA	AA	AA	AA	AA	AA	AA	AA	AA	CC	AA	AA	AC	AC	AC	CC	CC	CC	CC	CC	CC	CC	CC	CC	CC	CC	AC	CC	CC	CC	CC	AC
TcSNP468	A/C	1	50.717	+	NA	NA	NA	NA	NA	NA	NN	CC	NN	NN	CC	CC	NN	NN	NN	CC	NN	NN	NN	NN	NN	NN	CC	CC	CC	NN	CC	CC	CC	CC	CC	CC	CC	CC	CC	CC	NN	CC	CC	AC	CC	NN	NN	NN	CC
TcSNP491	A/C	2	23.084	+	NA	NA	NA	NA	NA	NA	CC	CC	AA	CC	NN	CC	AA	AA	AA	AA	AA	AA	AA	AA	AA	AA	CC	CC	AC	AC	AC	AC	AA	AA	AA	AA	AA	AA	AA	AA	AA	AA	AA	AC	AA	AA	AA	AA	AC
TcSNP660	A/C	5	53.91	+	NA	NA	NA	NA	NA	NA	AC	AC	AA	AA	AA	AA	CC	CC	CC	CC	CC	CC	CC	CC	CC	CC	AA	CC	AA	AA	AC	AC	CC	CC	CC	CC	CC	CC	CC	CC	CC	CC	CC	AC	CC	CC	CC	CC	AC
TcSNP178	A/C	5	6.768	+	NA	NA	NA	NA	NA	NA	NN	CC	AC	NN	NN	CC	NN	AA	AA	AA	AA	AA	AA	AA	AA	AA	CC	AC	CC	NN	NN	AC	CC	CC	CC	CC	CC	CC	CC	CC	CC	NN	CC	NN	CC	NN	AC	CC	AC
TcSNP1181	A/C	6	59.86	+	NA	NA	NA	NA	NA	NA	AC	AA	AA	AA	AC	AA	AA	AA	NN	AA	AA	AA	NN	AA	AA	AA	CC	CC	AA	CC	CC	AC	CC	CC	CC	CC	CC	CC	CC	CC	CC	CC	CC	AC	CC	CC	CC	CC	AC
TcSNP63	A/C	9	83.772	+	NA	NA	NA	NA	NA	NA	AC	CC	CC	AC	AC	CC	AA	NN	NN	AA	NN	NN	NN	NN	NN	AA	CC	CC	CC	AC	AC	AC	CC	CC	CC	CC	AC	AC	CC	CC	CC	CC	CC	AC	CC	CC	CC	CC	CC
TcSNP1477	A/C	3	17.963	+	NA	NA	NA	NA	NA	NA	CC	AA	CC	CC	CC	CC	CC	CC	CC	CC	CC	CC	CC	CC	CC	CC	CC	CC	AA	CC	AC	CC	CC	CC	CC	CC	CC	CC	CC	CC	CC	CC	CC	CC	CC	CC	CC	CC	CC
TcSNP597	A/C	2	19.858	+	NA	NA	NA	NA	NA	NA	AC	AA	AC	AA	AC	AA	AA	AA	AA	AA	AA	AA	AA	AA	AA	AA	CC	AC	AC	AC	CC	AC	CC	CC	CC	CC	CC	CC	CC	CC	CC	CC	CC	NN	CC	CC	CC	CC	AC
TcSNP1018	A/C	3	0.005	+	NA	NA	NA	NA	NA	NA	AC	CC	CC	CC	CC	CC	CC	CC	CC	CC	CC	CC	CC	CC	CC	CC	CC	CC	AC	CC	AC	CC	NN	NN	NN	NN	NN	NN	NN	NN	NN	NN	NN	AC	NN	NN	NN	NN	CC
TcSNP1182	A/C	6	36.14	+	NA	NA	NA	NA	NA	NA	CC	AA	AA	AA	AA	CC	CC	CC	CC	CC	CC	CC	CC	CC	CC	CC	CC	AC	AC	CC	AC	CC	CC	CC	CC	CC	AC	CC	CC	CC	CC	CC	CC	AC	CC	CC	CC	CC	CC
TcSNP321	A/C	9	18.928	+	NA	NA	NA	NA	NA	NA	CC	CC	AC	AC	CC	CC	CC	CC	CC	CC	CC	CC	CC	CC	CC	CC	CC	CC	AC	CC	AC	CC	CC	CC	CC	CC	CC	CC	CC	CC	CC	CC	CC	AC	CC	CC	CC	CC	CC
TcSNP1234	A/C	3	27.442	+	NA	NA	NA	NA	NA	NA	CC	CC	CC	CC	CC	CC	NN	AA	AA	AA	AA	AA	AA	AA	AA	AA	CC	CC	CC	AC	CC	AC	CC	CC	CC	CC	CC	CC	CC	CC	CC	CC	CC	NN	CC	CC	CC	CC	AC
TcSNP1155	A/C	11	1	+	NA	NA	NA	NA	NA	NA	CC	CC	CC	CC	CC	CC	CC	CC	CC	CC	CC	CC	CC	CC	CC	CC	CC	AC	AA	CC	AC	CC	CC	CC	CC	CC	CC	CC	CC	CC	CC	CC	CC	AC	CC	CC	CC	CC	AC
TcSNP340	A/C	2	36.973	+	NA	NA	NA	NA	NA	NA	AC	CC	CC	CC	CC	CC	AA	AA	AA	AA	AA	AA	AA	AA	AA	AA	CC	AC	AC	AC	AC	AC	CC	CC	CC	CC	CC	CC	CC	CC	CC	CC	CC	NN	CC	CC	CC	CC	AA
TcSNP357	A/C	11	1	+	NA	NA	NA	NA	NA	NA	CC	AC	CC	CC	AC	CC	CC	CC	CC	CC	CC	CC	CC	CC	CC	CC	CC	CC	CC	CC	AC	CC	CC	CC	CC	CC	CC	CC	CC	CC	CC	CC	CC	AC	CC	CC	CC	CC	CC
TcSNP368	A/C	9	76.786	+	NA	NA	NA	NA	NA	NA	CC	CC	CC	AC	CC	CC	CC	CC	CC	CC	CC	CC	CC	CC	CC	CC	CC	CC	CC	CC	CC	CC	CC	CC	CC	CC	CC	CC	CC	CC	CC	CC	CC	AC	CC	CC	CC	CC	CC
TcSNP1364	A/C	1	27.651	+	NA	NA	NA	NA	NA	NA	CC	CC	CC	CC	CC	CC	AA	AA	AA	AA	AA	AA	AA	AA	AA	AA	CC	AC	CC	AC	CC	AC	CC	CC	CC	CC	CC	CC	CC	CC	CC	CC	CC	AA	CC	CC	CC	CC	AC
TcSNP1157	A/C	9	7.684	+	NA	NA	NA	NA	NA	NA	CC	AC	AC	AC	AC	CC	NN	AA	AA	AA	AA	AA	AA	AA	AA	AA	CC	AC	AC	AC	CC	AC	CC	CC	CC	CC	CC	CC	CC	CC	CC	CC	CC	AC	CC	CC	CC	CC	AC
TcSNP360	A/C	4	10.224	+	NA	NA	NA	NA	NA	NA	NN	CC	CC	CC	NN	CC	NN	CC	CC	CC	CC	CC	CC	CC	CC	CC	CC	CC	AA	CC	NN	CC	CC	CC	CC	CC	CC	CC	CC	CC	CC	NN	CC	NN	CC	CC	CC	CC	CC
TcSNP1041	A/C	10	43.829	+	NA	NA	NA	NA	NA	NA	CC	AC	CC	CC	CC	AA	CC	CC	CC	CC	CC	CC	CC	CC	CC	CC	CC	AC	AC	CC	CC	CC	CC	CC	CC	CC	CC	CC	CC	CC	CC	CC	CC	AC	CC	CC	CC	CC	CC
TcSNP1042	A/C	8	30.811	+	NA	NA	NA	NA	NA	NA	CC	AC	CC	CC	AA	CC	CC	CC	CC	CC	CC	CC	CC	CC	CC	CC	CC	CC	CC	CC	CC	CC	CC	CC	CC	CC	CC	CC	CC	CC	CC	CC	CC	AC	CC	CC	CC	CC	CC
TcSNP1434	A/C	2	24.404	+	NA	NA	NA	NA	NA	NA	CC	CC	CC	CC	CC	CC	AA	AA	AA	AA	AA	AA	AA	AA	AA	AA	CC	CC	CC	AC	CC	AC	CC	CC	CC	CC	CC	CC	CC	CC	CC	CC	CC	AC	CC	CC	CC	CC	AC
TcSNP135	A/C	4	39.594	+	NA	NA	NA	NA	NA	NA	CC	CC	CC	CC	CC	CC	CC	CC	CC	CC	CC	CC	CC	CC	CC	CC	AA	CC	CC	CC	CC	CC	CC	CC	CC	CC	CC	CC	CC	CC	CC	CC	CC	AC	CC	CC	CC	CC	CC
TcSNP484	A/C	8	35.974	+	NA	NA	NA	NA	NA	NA	CC	CC	CC	CC	CC	CC	CC	CC	CC	CC	CC	CC	CC	CC	CC	CC	CC	CC	CC	CC	CC	CC	CC	CC	CC	CC	CC	CC	CC	CC	CC	CC	CC	AC	CC	CC	CC	CC	CC
TcSNP245	A/C	1	91.791	+	NA	NA	NA	NA	NA	NA	CC	CC	CC	CC	NN	CC	NN	NN	NN	NN	NN	NN	NN	NN	NN	NN	CC	CC	CC	CC	NN	CC	CC	CC	CC	CC	CC	CC	CC	CC	CC	CC	CC	NN	CC	CC	CC	CC	CC
TcSNP62	A/C	4	39.594	+	NA	NA	NA	NA	NA	NA	CC	CC	CC	CC	CC	CC	CC	CC	CC	CC	CC	CC	CC	CC	CC	CC	CC	CC	CC	CC	CC	CC	CC	CC	CC	CC	CC	CC	CC	CC	CC	CC	CC	AC	CC	CC	CC	CC	CC
TcSNP1324	A/C	2	21.143	+	NA	NA	NA	NA	NA	NA	CC	CC	CC	CC	CC	CC	CC	CC	CC	CC	CC	CC	CC	CC	CC	CC	CC	CC	CC	CC	CC	CC	CC	CC	CC	CC	CC	CC	CC	CC	CC	CC	CC	AC	CC	CC	CC	CC	CC
TcSNP1261	A/C	5	24.641	+	NA	NA	NA	NA	NA	NA	NN	CC	CC	CC	NN	CC	NN	CC	CC	CC	CC	CC	CC	CC	CC	CC	CC	CC	CC	CC	NN	CC	CC	CC	CC	CC	CC	CC	CC	CC	CC	NN	CC	NN	CC	CC	CC	CC	CC
TcSNP29	A/C	1	14.828	+	NA	NA	NA	NA	NA	NA	CC	CC	CC	CC	CC	CC	NN	CC	CC	CC	CC	CC	CC	CC	CC	CC	CC	CC	CC	CC	CC	CC	CC	CC	CC	CC	CC	CC	CC	CC	CC	CC	CC	AC	CC	CC	CC	CC	CC
TcSNP1406	A/C	11	1	+	NA	NA	NA	NA	NA	NA	CC	AC	AA	AC	AC	CC	CC	CC	CC	CC	CC	CC	CC	CC	CC	CC	CC	CC	CC	CC	CC	CC	CC	CC	CC	CC	CC	CC	CC	CC	CC	CC	CC	NN	CC	CC	CC	CC	CC
TcSNP240	A/C	1	33.969	+	NA	NA	NA	NA	NA	NA	CC	CC	CC	CC	CC	CC	CC	CC	CC	CC	CC	CC	CC	CC	CC	CC	CC	CC	CC	CC	CC	CC	CC	CC	CC	CC	CC	CC	CC	CC	CC	CC	CC	NN	CC	CC	CC	CC	CC
TcSNP265	A/C	1	31.301	+	NA	NA	NA	NA	NA	NA	CC	CC	CC	CC	CC	CC	CC	CC	CC	CC	CC	CC	CC	CC	CC	CC	CC	CC	CC	CC	CC	CC	CC	CC	CC	CC	CC	CC	CC	CC	CC	CC	CC	AC	CC	CC	CC	CC	CC
TcSNP1472	A/C	8	45.093	+	NA	NA	NA	NA	NA	NA	CC	CC	CC	CC	CC	CC	CC	CC	CC	CC	CC	CC	CC	CC	CC	CC	CC	CC	CC	CC	CC	CC	CC	CC	CC	CC	CC	CC	CC	CC	CC	CC	CC	AC	CC	CC	CC	CC	CC
TcSNP390	A/C	11	1	+	NA	NA	NA	NA	NA	NA	CC	AC	CC	CC	CC	CC	CC	CC	CC	CC	CC	CC	CC	CC	CC	CC	CC	CC	CC	CC	CC	CC	CC	CC	CC	CC	CC	CC	CC	CC	CC	CC	CC	NN	CC	CC	CC	CC	CC
TcSNP1405	A/C	11	1	+	NA	NA	NA	NA	NA	NA	CC	CC	CC	CC	CC	CC	CC	CC	CC	CC	CC	CC	CC	CC	CC	CC	CC	CC	CC	CC	CC	CC	CC	CC	CC	CC	CC	CC	CC	CC	CC	CC	CC	AC	CC	CC	CC	CC	CC
TcSNP668	A/C	3	37.967	+	NA	NA	NA	NA	NA	NA	CC	CC	CC	CC	CC	CC	CC	CC	CC	CC	CC	CC	CC	CC	CC	CC	CC	CC	AC	CC	CC	CC	CC	CC	CC	CC	CC	CC	CC	CC	CC	CC	CC	NN	CC	CC	CC	CC	CC
TcSNP1115	A/C	4	28.587	+	NA	NA	NA	NA	NA	NA	NN	CC	CC	CC	NN	CC	NN	CC	CC	CC	CC	CC	CC	CC	CC	CC	CC	CC	AC	CC	NN	CC	CC	CC	CC	CC	CC	CC	CC	CC	CC	NN	CC	NN	CC	CC	CC	CC	CC
TcSNP1496	A/C	3	21.541	+	NA	NA	NA	NA	NA	NA	CC	CC	CC	CC	CC	CC	CC	CC	CC	CC	CC	CC	CC	CC	CC	CC	CC	CC	AC	CC	CC	CC	CC	CC	CC	CC	CC	CC	CC	CC	CC	CC	CC	NN	CC	CC	CC	CC	CC
TcSNP206	A/C	2	55.49	+	NA	NA	NA	NA	NA	NA	CC	CC	CC	CC	CC	CC	CC	CC	CC	CC	CC	CC	CC	CC	CC	CC	CC	CC	CC	CC	CC	CC	CC	CC	CC	CC	CC	CC	CC	CC	CC	CC	CC	AC	CC	CC	CC	CC	CC
TcSNP548	A/C	1	58.493	+	NA	NA	NA	NA	NA	NA	CC	CC	CC	NN	CC	CC	CC	CC	CC	CC	CC	CC	CC	CC	CC	CC	CC	CC	CC	NN	CC	CC	CC	CC	CC	CC	CC	CC	CC	CC	CC	CC	CC	NN	CC	NN	NN	CC	CC
TcSNP261	A/C	10	17.594	+	NA	NA	NA	NA	NA	NA	CC	CC	CC	CC	CC	CC	CC	CC	CC	CC	CC	CC	CC	CC	CC	CC	CC	CC	CC	CC	CC	CC	CC	CC	CC	CC	CC	CC	CC	CC	CC	CC	CC	CC	CC	CC	CC	CC	CC
TcSNP108	A/C	1	16.622	+	NA	NA	NA	NA	NA	NA	CC	CC	CC	CC	CC	CC	CC	CC	CC	CC	CC	CC	CC	CC	CC	CC	CC	CC	CC	CC	CC	CC	CC	CC	CC	CC	CC	CC	CC	CC	CC	CC	CC	AC	CC	CC	CC	CC	CC
TcSNP1517	A/C	9	47.013	+	NA	NA	NA	NA	NA	NA	CC	CC	CC	CC	CC	CC	CC	CC	CC	CC	CC	CC	CC	CC	CC	CC	CC	CC	AC	CC	CC	CC	CC	CC	CC	CC	CC	CC	CC	CC	CC	CC	CC	AC	CC	CC	CC	CC	CC
TcSNP253	A/C	2	20.033	+	NA	NA	NA	NA	NA	NA	CC	CC	CC	CC	CC	CC	CC	CC	CC	CC	CC	CC	CC	CC	CC	CC	CC	CC	CC	CC	CC	CC	CC	CC	CC	CC	CC	CC	CC	CC	CC	CC	CC	NN	CC	CC	CC	CC	CC
TcSNP1337	A/C	1	11.129	+	NA	NA	NA	NA	NA	NA	CC	CC	CC	CC	CC	CC	CC	CC	CC	CC	CC	CC	CC	CC	CC	CC	CC	CC	CC	CC	CC	CC	CC	CC	CC	CC	CC	CC	CC	CC	CC	CC	CC	AC	CC	CC	CC	CC	CC
TcSNP1503	A/C	1	66.339	+	NA	NA	NA	NA	NA	NA	CC	CC	CC	CC	CC	CC	CC	CC	CC	CC	CC	CC	CC	CC	CC	CC	CC	CC	CC	CC	CC	CC	CC	CC	CC	CC	CC	CC	CC	CC	CC	CC	CC	NN	CC	CC	CC	CC	CC
TcSNP267	A/C	1	37.878	+	NA	NA	NA	NA	NA	NA	CC	CC	CC	CC	CC	CC	CC	CC	CC	CC	CC	CC	CC	CC	CC	CC	CC	CC	CC	CC	CC	CC	CC	CC	CC	CC	CC	CC	CC	CC	CC	CC	CC	AC	CC	CC	CC	CC	CC
TcSNP1295	A/C	2	29.326	+	NA	NA	NA	NA	NA	NA	CC	CC	CC	CC	CC	CC	CC	CC	CC	CC	CC	CC	CC	CC	CC	CC	CC	CC	CC	CC	CC	CC	CC	CC	CC	CC	CC	CC	CC	CC	CC	CC	CC	NN	CC	CC	CC	CC	CC
TcSNP263	A/C	1	66.339	+	NA	NA	NA	NA	NA	NA	CC	CC	CC	CC	CC	CC	CC	CC	CC	CC	CC	CC	CC	CC	CC	CC	CC	CC	CC	CC	CC	CC	CC	CC	CC	CC	CC	CC	CC	CC	CC	CC	CC	AC	CC	CC	CC	NN	CC
TcSNP180	A/C	6	0.495	+	NA	NA	NA	NA	NA	NA	NN	CC	CC	CC	CC	CC	NN	CC	CC	CC	NN	NN	NN	NN	NN	NN	CC	CC	CC	CC	NN	CC	CC	CC	CC	CC	CC	CC	CC	CC	NN	NN	CC	AC	CC	NN	CC	NN	CC
TcSNP603	A/C	11	1	+	NA	NA	NA	NA	NA	NA	NN	CC	CC	NN	NN	CC	NN	CC	CC	CC	CC	CC	NN	CC	CC	CC	CC	CC	CC	NN	NN	CC	CC	CC	CC	CC	CC	CC	CC	CC	CC	NN	CC	NN	CC	NN	NN	CC	CC
TcSNP323	A/C	1	67.227	+	NA	NA	NA	NA	NA	NA	CC	CC	CC	CC	CC	CC	CC	CC	CC	CC	CC	CC	CC	CC	CC	CC	CC	CC	CC	CC	CC	CC	CC	CC	CC	CC	CC	CC	CC	CC	CC	CC	CC	AC	CC	CC	CC	CC	CC
TcSNP724	A/C	9	13.804	+	NA	NA	NA	NA	NA	NA	CC	AC	CC	CC	CC	CC	CC	NN	NN	CC	NN	NN	NN	NN	NN	NN	CC	CC	AC	CC	CC	CC	CC	CC	CC	CC	CC	CC	CC	CC	CC	CC	CC	NN	CC	CC	CC	CC	CC
TcSNP1087	A/C	3	51.833	+	NA	NA	NA	NA	NA	NA	CC	CC	CC	CC	CC	CC	CC	CC	CC	CC	CC	CC	CC	CC	CC	CC	CC	CC	AC	CC	CC	CC	CC	CC	CC	CC	CC	CC	CC	CC	CC	CC	CC	AC	CC	CC	CC	CC	CC
TcSNP1316	A/C	6	14.096	+	NA	NA	NA	NA	NA	NA	CC	CC	CC	CC	CC	CC	CC	CC	CC	CC	CC	CC	CC	CC	CC	CC	CC	CC	CC	CC	CC	CC	CC	CC	CC	CC	CC	CC	CC	CC	CC	CC	CC	AC	CC	CC	CC	CC	CC
TcSNP1158	A/C	5	25.576	+	NA	NA	NA	NA	NA	NA	CC	CC	CC	CC	NN	CC	CC	CC	CC	CC	CC	CC	CC	CC	CC	CC	CC	CC	CC	CC	NN	CC	CC	CC	CC	CC	CC	CC	CC	CC	CC	CC	CC	NN	CC	CC	CC	CC	CC
TcSNP449	A/C	9	32.368	+	NA	NA	NA	NA	NA	NA	CC	CC	CC	CC	CC	CC	CC	NN	NN	CC	NN	NN	NN	NN	NN	NN	CC	CC	AA	CC	CC	CC	CC	CC	CC	CC	CC	CC	CC	CC	CC	CC	CC	AC	CC	CC	CC	CC	CC
TcSNP635	A/C	2	73.059	+	NA	NA	NA	NA	NA	NA	CC	CC	CC	CC	CC	CC	NN	CC	CC	CC	CC	CC	CC	CC	CC	CC	CC	CC	CC	CC	CC	CC	CC	CC	CC	CC	CC	CC	CC	CC	CC	CC	CC	AC	CC	CC	CC	CC	CC
TcSNP514	A/C	4	14.455	+	NA	NA	NA	NA	NA	NA	CC	CC	CC	CC	CC	CC	CC	CC	CC	CC	CC	CC	CC	CC	CC	CC	CC	CC	AC	CC	CC	CC	CC	CC	CC	CC	CC	CC	CC	CC	CC	CC	CC	NN	CC	CC	CC	CC	CC
TcSNP1383	A/C	7	0	+	NA	NA	NA	NA	NA	NA	CC	CC	CC	CC	CC	CC	CC	CC	CC	CC	CC	CC	CC	CC	CC	CC	CC	CC	CC	CC	CC	CC	CC	CC	CC	CC	CC	CC	CC	CC	CC	CC	CC	NN	CC	CC	CC	CC	CC
TcSNP485	A/C	4	62.731	+	NA	NA	NA	NA	NA	NA	NN	CC	CC	NN	NN	CC	NN	CC	CC	CC	CC	CC	CC	CC	CC	CC	CC	CC	CC	NN	NN	CC	CC	CC	CC	CC	CC	CC	CC	CC	CC	NN	CC	NN	CC	NN	NN	CC	CC
TcSNP458	A/C	5	60.59	+	NA	NA	NA	NA	NA	NA	CC	CC	CC	CC	CC	CC	NN	NN	CC	CC	NN	NN	CC	NN	NN	NN	CC	CC	CC	CC	CC	CC	CC	CC	CC	CC	CC	CC	CC	CC	CC	CC	CC	CC	CC	CC	CC	CC	CC
TcSNP504	A/C	11	1	+	NA	NA	NA	NA	NA	NA	NN	CC	CC	NN	CC	CC	CC	CC	CC	CC	CC	CC	CC	CC	CC	CC	CC	CC	CC	NN	CC	CC	CC	CC	CC	CC	CC	CC	CC	CC	CC	NN	CC	NN	CC	NN	NN	CC	CC
TcSNP1048	A/C	3	15.02	+	NA	NA	NA	NA	NA	NA	CC	CC	CC	CC	CC	CC	CC	CC	CC	CC	NN	CC	CC	NN	NN	CC	CC	CC	AA	CC	CC	CC	CC	CC	CC	CC	CC	CC	CC	CC	CC	CC	CC	AC	CC	CC	CC	CC	CC
TcSNP1392	A/C	10	64.298	+	NA	NA	NA	NA	NA	NA	CC	CC	CC	CC	CC	CC	CC	CC	CC	CC	CC	CC	CC	CC	CC	CC	CC	CC	AC	CC	CC	CC	CC	CC	CC	CC	CC	CC	CC	CC	CC	CC	CC	NN	CC	CC	CC	CC	CC
TcSNP1022	A/C	1	95.766	+	NA	NA	NA	NA	NA	NA	CC	CC	CC	CC	CC	CC	CC	CC	CC	CC	CC	CC	CC	CC	CC	CC	CC	CC	CC	CC	CC	CC	CC	CC	CC	CC	CC	CC	CC	CC	CC	CC	CC	NN	CC	CC	CC	CC	CC
TcSNP1363	A/C	5	6.85	+	NA	NA	NA	NA	NA	NA	CC	CC	CC	CC	CC	CC	CC	CC	CC	CC	CC	CC	CC	CC	CC	CC	CC	CC	CC	CC	CC	CC	CC	CC	CC	CC	CC	CC	CC	CC	CC	CC	CC	NN	CC	CC	CC	CC	CC
TcSNP437	A/C	2	97.637	+	NA	NA	NA	NA	NA	NA	CC	CC	CC	NN	CC	CC	NN	CC	CC	CC	CC	CC	CC	CC	CC	CC	CC	CC	CC	NN	CC	CC	CC	AA	CC	CC	CC	CC	CC	CC	CC	CC	AC	NN	CC	NN	NN	CC	CC
TcSNP1348	A/C	11	1	+	NA	NA	NA	NA	NA	NA	NN	CC	CC	CC	NN	CC	NN	CC	CC	CC	CC	CC	CC	CC	CC	CC	CC	CC	CC	CC	NN	CC	CC	CC	CC	CC	CC	CC	CC	CC	CC	NN	CC	NN	CC	CC	CC	CC	CC
TcSNP56	A/C	3	15.469	+	NA	NA	NA	NA	NA	NA	CC	CC	CC	CC	CC	CC	CC	CC	CC	CC	CC	CC	CC	CC	CC	CC	CC	CC	AA	CC	CC	CC	CC	CC	CC	CC	CC	CC	CC	CC	CC	CC	CC	AC	CC	CC	CC	CC	CC
TcSNP246	A/C	11	1	+	NA	NA	NA	NA	NA	NA	CC	CC	CC	CC	CC	CC	CC	CC	CC	CC	CC	CC	CC	CC	CC	CC	CC	CC	CC	CC	CC	CC	CC	CC	CC	CC	CC	CC	CC	CC	CC	CC	CC	AA	CC	CC	CC	CC	CC
TcSNP450	A/C	11	1	+	NA	NA	NA	NA	NA	NA	NN	CC	CC	NN	CC	CC	NN	CC	CC	CC	CC	CC	CC	CC	CC	CC	CC	CC	CC	NN	CC	CC	CC	CC	CC	CC	CC	CC	CC	CC	CC	NN	CC	AA	CC	NN	NN	CC	CC
TcSNP1103	A/C	8	12.99	+	NA	NA	NA	NA	NA	NA	CC	CC	CC	CC	CC	CC	CC	CC	CC	CC	CC	CC	CC	CC	CC	CC	CC	CC	AC	CC	CC	CC	CC	CC	CC	CC	CC	CC	CC	CC	CC	CC	CC	AC	CC	CC	CC	CC	CC
TcSNP49	A/C	4	32.76	+	NA	NA	NA	NA	NA	NA	CC	CC	CC	CC	CC	CC	CC	CC	CC	CC	CC	CC	CC	CC	CC	CC	CC	AC	CC	CC	CC	AC	CC	CC	CC	CC	CC	CC	CC	CC	CC	CC	CC	AC	CC	CC	CC	CC	AC
TcSNP430	A/C	5	48.786	+	NA	NA	NA	NA	NA	NA	CC	CC	CC	NN	NN	CC	CC	CC	CC	CC	NN	NN	CC	NN	CC	CC	CC	CC	CC	NN	NN	CC	CC	CC	CC	CC	CC	CC	CC	CC	CC	CC	CC	NN	CC	NN	NN	CC	CC
TcSNP1413	A/C	11	1	+	NA	NA	NA	NA	NA	NA	CC	CC	CC	CC	CC	CC	AA	AA	AC	AA	AA	AA	NN	AA	AA	AA	CC	AC	CC	AC	CC	AC	CC	CC	CC	CC	CC	CC	CC	CC	CC	CC	CC	AC	CC	CC	CC	CC	AC
TcSNP1384	A/C	1	35.148	+	NA	NA	NA	NA	NA	NA	CC	CC	CC	CC	CC	CC	CC	CC	CC	CC	CC	CC	CC	CC	CC	CC	CC	CC	CC	CC	NN	CC	CC	CC	CC	CC	CC	CC	CC	CC	CC	CC	CC	CC	CC	CC	CC	CC	CC
TcSNP1492	A/C	3	69.568	+	NA	NA	NA	NA	NA	NA	CC	CC	CC	CC	CC	CC	CC	CC	CC	CC	CC	CC	CC	CC	CC	CC	CC	AC	CC	CC	CC	CC	CC	CC	CC	CC	CC	CC	CC	CC	CC	CC	CC	NN	CC	CC	CC	CC	CC
TcSNP1294	A/C	4	39.594	+	NA	NA	NA	NA	NA	NA	CC	CC	CC	CC	CC	CC	NN	CC	CC	CC	CC	CC	CC	CC	CC	CC	CC	CC	AC	CC	CC	CC	CC	CC	CC	CC	CC	CC	CC	CC	CC	CC	CC	AA	CC	CC	CC	CC	CC
TcSNP1283	A/C	6	4.558	+	NA	NA	NA	NA	NA	NA	CC	CC	AA	AA	AC	CC	CC	CC	CC	CC	CC	CC	CC	CC	CC	CC	CC	AC	AC	CC	CC	CC	CC	CC	CC	CC	CC	CC	CC	CC	CC	CC	CC	AC	CC	CC	CC	CC	CC
TcSNP395	A/C	4	2.962	+	NA	NA	NA	NA	NA	NA	NN	CC	CC	CC	NN	CC	NN	AA	AA	AA	AA	AA	AA	AA	AA	AA	CC	AC	CC	AC	NN	AC	CC	CC	CC	CC	CC	CC	CC	CC	CC	NN	CC	NN	CC	CC	CC	CC	AC
TcSNP28	A/C	5	40.465	+	NA	NA	NA	NA	NA	NA	CC	CC	CC	CC	CC	AA	CC	CC	CC	CC	CC	CC	CC	CC	CC	CC	CC	CC	CC	CC	CC	CC	CC	CC	CC	CC	CC	CC	CC	CC	CC	CC	CC	NN	CC	CC	CC	CC	CC
TcSNP1019	A/C	5	25.099	+	NA	NA	NA	NA	NA	NA	CC	CC	CC	CC	CC	CC	AA	AA	AA	AA	AA	AA	AA	AA	AA	AA	CC	AC	CC	CC	AC	AC	CC	CC	CC	CC	CC	CC	CC	CC	CC	CC	CC	AC	CC	CC	CC	CC	AC
TcSNP327	A/C	11	1	+	NA	NA	NA	NA	NA	NA	AA	AC	CC	CC	NN	CC	NN	CC	CC	CC	CC	CC	CC	CC	CC	CC	CC	CC	CC	CC	NN	CC	CC	CC	CC	CC	CC	CC	CC	CC	CC	NN	CC	NN	CC	CC	CC	CC	CC
TcSNP686	A/C	3	24.367	+	NA	NA	NA	NA	NA	NA	CC	CC	CC	CC	NN	CC	CC	CC	CC	CC	CC	CC	CC	CC	CC	CC	CC	CC	AC	CC	NN	CC	CC	CC	CC	CC	CC	CC	CC	CC	CC	CC	CC	NN	CC	CC	CC	CC	CC
TcSNP432	A/C	9	62.306	+	NA	NA	NA	NA	NA	NA	CC	CC	CC	AC	CC	CC	CC	CC	CC	CC	CC	CC	CC	CC	CC	CC	CC	CC	CC	CC	CC	CC	CC	CC	CC	CC	CC	CC	CC	CC	CC	CC	CC	NN	CC	CC	CC	CC	CC
TcSNP1266	A/C	6	51.676	+	NA	NA	NA	NA	NA	NA	CC	CC	CC	CC	CC	CC	CC	CC	CC	CC	CC	CC	CC	CC	CC	CC	CC	CC	AC	CC	CC	CC	CC	CC	CC	CC	CC	CC	CC	CC	CC	CC	CC	NN	CC	CC	CC	CC	CC
TcSNP1124	A/C	8	32.062	+	NA	NA	NA	NA	NA	NA	CC	CC	AC	AC	CC	CC	AA	AA	AA	AA	AA	AA	AA	AA	AA	AA	CC	AC	AC	AC	CC	AC	CC	CC	CC	CC	CC	CC	CC	CC	CC	CC	CC	NN	CC	CC	CC	CC	AC
TcSNP1498	A/C	8	32.062	+	NA	NA	NA	NA	NA	NA	CC	CC	CC	CC	CC	CC	AA	AA	AA	AA	AA	AA	AA	AA	AA	AA	CC	AC	AC	AC	CC	AC	CC	CC	CC	CC	CC	CC	CC	CC	CC	CC	CC	NN	CC	CC	CC	CC	AC
TcSNP1358	A/C	8	41.735	+	NA	NA	NA	NA	NA	NA	CC	CC	CC	CC	CC	CC	CC	CC	CC	CC	CC	CC	CC	CC	CC	CC	CC	CC	CC	CC	CC	CC	CC	CC	CC	CC	CC	CC	CC	CC	CC	CC	CC	NN	CC	CC	CC	CC	CC
TcSNP1355	A/C	3	65.662	+	NA	NA	NA	NA	NA	NA	NN	CC	CC	CC	NN	CC	NN	AA	AA	AA	AA	AA	AA	AA	AA	AA	CC	CC	CC	AA	NN	AC	CC	CC	CC	CC	CC	CC	CC	CC	CC	NN	CC	NN	CC	CC	CC	CC	AC
TcSNP100	A/C	4	32.582	+	NA	NA	NA	NA	NA	NA	CC	NN	CC	CC	CC	NN	CC	CC	CC	CC	CC	CC	CC	CC	CC	CC	CC	CC	AC	CC	CC	CC	NN	NN	NN	NN	NN	NN	NN	NN	NN	NN	NN	AC	NN	NN	NN	NN	CC
TcSNP678	A/C	11	1	+	NA	NA	NA	NA	NA	NA	CC	AA	AC	AC	AC	CC	NN	CC	CC	CC	NN	CC	CC	NN	CC	CC	CC	CC	CC	CC	CC	CC	CC	CC	CC	CC	CC	CC	CC	CC	CC	CC	CC	AC	CC	CC	CC	NN	CC
TcSNP34	A/C	5	21.89	+	NA	NA	NA	NA	NA	NA	NN	CC	CC	CC	CC	CC	AA	AA	AA	AA	AA	AA	AA	AA	AA	AA	CC	AC	CC	CC	AC	AC	CC	CC	CC	CC	CC	CC	CC	CC	CC	CC	CC	AC	CC	NN	CC	CC	AC
TcSNP51	A/C	11	1	+	NA	NA	NA	NA	NA	NA	NN	NN	CC	CC	NN	CC	NN	CC	CC	CC	CC	CC	CC	CC	CC	CC	CC	CC	NN	CC	NN	CC	CC	CC	NN	NN	CC	CC	CC	CC	CC	AC	CC	NN	CC	CC	CC	CC	CC
TcSNP149	A/C	5	75.984	+	NA	NA	NA	NA	NA	NA	CC	CC	CC	CC	CC	CC	AA	AA	AA	AA	AA	AA	AA	AA	AA	AA	CC	CC	CC	AC	CC	AC	CC	CC	CC	CC	CC	CC	CC	CC	CC	CC	CC	AC	CC	CC	CC	CC	AC
TcSNP233	A/C	4	56.434	+	NA	NA	NA	NA	NA	NA	CC	CC	CC	CC	CC	CC	AA	AA	AA	AA	AA	AA	AA	AA	AA	AA	CC	CC	CC	AC	CC	AC	CC	CC	CC	CC	CC	CC	CC	CC	CC	CC	CC	AC	CC	CC	CC	CC	AC
TcSNP1423	A/C	6	47.978	+	NA	NA	NA	NA	NA	NA	CC	CC	CC	CC	CC	CC	CC	CC	CC	CC	CC	CC	CC	CC	CC	CC	CC	AC	AC	CC	CC	CC	CC	CC	CC	CC	CC	CC	CC	CC	CC	CC	CC	AC	CC	CC	CC	CC	CC
TcSNP1461	A/C	1	4.994	+	NA	NA	NA	NA	NA	NA	CC	CC	CC	CC	CC	CC	AA	AA	AA	AA	AA	AA	AA	AA	AA	AA	CC	AC	CC	AA	CC	AC	CC	CC	CC	CC	CC	CC	CC	CC	CC	CC	CC	NN	CC	CC	CC	CC	AC
TcSNP568	A/C	1	41.536	+	NA	NA	NA	NA	NA	NA	CC	CC	CC	CC	CC	CC	AA	AA	AA	AA	AA	AA	AA	AA	AA	AA	CC	CC	CC	AC	CC	AC	CC	CC	CC	CC	CC	CC	CC	CC	CC	CC	CC	NN	CC	CC	CC	CC	CC
TcSNP638	A/C	1	2.925	+	NA	NA	NA	NA	NA	NA	CC	CC	CC	CC	CC	CC	AA	AA	AA	AA	AA	AA	AA	AA	AA	AA	CC	CC	CC	AC	CC	AC	CC	CC	CC	CC	CC	CC	CC	CC	CC	CC	CC	NN	CC	CC	CC	CC	AC
TcSNP1169	A/C	1	3.221	+	NA	NA	NA	NA	NA	NA	CC	CC	CC	CC	NN	CC	AA	AA	AA	AA	AA	AA	AA	AA	AA	AA	CC	CC	CC	AC	NN	AC	CC	CC	CC	CC	CC	CC	CC	CC	CC	CC	CC	NN	CC	CC	CC	CC	AC
TcSNP1404	A/C	2	36.973	+	NA	NA	NA	NA	NA	NA	CC	AC	AC	CC	AC	CC	AC	CC	CC	CC	CC	CC	CC	CC	CC	CC	CC	CC	CC	CC	CC	CC	CC	CC	CC	CC	CC	CC	CC	CC	CC	CC	CC	AC	CC	CC	CC	CC	CC
TcSNP654	A/C	4	53.418	+	NA	NA	NA	NA	NA	NA	CC	CC	CC	CC	NN	CC	AA	AA	AA	AA	AA	AA	AA	AA	AA	AA	CC	CC	CC	AC	NN	AC	CC	CC	CC	CC	CC	CC	CC	CC	CC	CC	CC	NN	CC	CC	CC	AC	AC
TcSNP291	A/C	3	75.33	+	NA	NA	NA	NA	NA	NA	CC	CC	CC	CC	CC	CC	AA	AA	AA	AA	AA	AA	AA	AA	AA	AA	CC	AC	CC	AC	CC	AC	CC	CC	CC	CC	CC	CC	CC	CC	CC	CC	CC	NN	CC	CC	CC	CC	AC
TcSNP1197	A/C	7	44.121	+	NA	NA	NA	NA	NA	NA	CC	CC	CC	CC	CC	CC	CC	CC	CC	CC	CC	CC	CC	CC	CC	CC	CC	AC	AC	CC	CC	CC	CC	CC	CC	CC	CC	CC	CC	CC	CC	CC	CC	AC	CC	CC	CC	CC	CC
TcSNP16	A/C	4	7.936	+	NA	NA	NA	NA	NA	NA	AC	AC	AC	AA	AC	CC	AA	AA	AA	AA	AA	AA	AA	AA	AA	AA	CC	AC	CC	AA	CC	AC	CC	CC	CC	CC	CC	CC	CC	CC	CC	CC	CC	AC	CC	CC	CC	CC	AC
TcSNP1410	A/C	11	1	+	NA	NA	NA	NA	NA	NA	CC	CC	CC	CC	CC	CC	CC	CC	CC	CC	CC	CC	CC	CC	CC	CC	CC	CC	CC	CC	CC	CC	CC	CC	CC	CC	CC	CC	CC	CC	CC	CC	CC	CC	CC	CC	CC	CC	CC
TcSNP382	A/C	4	14.721	+	NA	NA	NA	NA	NA	NA	CC	AC	CC	AC	CC	CC	AA	AA	AA	AA	AA	AA	AA	AA	AA	AA	CC	AC	CC	AC	CC	AC	CC	CC	CC	CC	CC	CC	CC	CC	CC	CC	CC	AC	CC	CC	CC	CC	AC
TcSNP1453	A/C	5	52.461	+	NA	NA	NA	NA	NA	NA	AC	CC	CC	CC	NN	CC	AC	AA	AA	AA	AA	AA	AA	AA	AA	AA	CC	AC	CC	CC	NN	AC	CC	CC	CC	CC	CC	CC	CC	CC	CC	NN	CC	NN	CC	CC	CC	CC	AC
TcSNP401	A/C	4	21.738	+	NA	NA	NA	NA	NA	NA	AC	AC	AA	AC	AA	CC	AA	AA	AA	AA	AA	AA	AA	AA	AA	AA	CC	AC	CC	AC	CC	AC	CC	CC	CC	CC	CC	CC	CC	CC	CC	CC	CC	NN	CC	CC	CC	CC	AC
TcSNP552	A/C	4	7.948	+	NA	NA	NA	NA	NA	NA	AC	AC	AC	AA	AA	CC	AA	AA	AA	AA	AA	AA	AA	AA	AA	AA	CC	AC	CC	AA	CC	AC	CC	CC	CC	CC	CC	CC	CC	CC	CC	CC	CC	AC	CC	CC	CC	CC	AC
TcSNP1060	A/C	2	36.735	+	NA	NA	NA	NA	NA	NA	AC	AC	AC	AA	CC	CC	AA	AA	AA	AA	AA	AA	AA	AA	AA	AA	CC	AC	CC	AC	CC	AC	CC	CC	CC	CC	CC	CC	CC	CC	CC	CC	CC	AC	CC	CC	CC	CC	AA
TcSNP60	A/C	4	37.768	+	NA	NA	NA	NA	NA	NA	CC	CC	CC	CC	AC	CC	AA	AA	AA	AA	AA	AA	AA	AA	AA	AA	CC	AC	CC	AC	CC	AC	CC	CC	CC	CC	CC	CC	CC	CC	CC	CC	CC	AC	CC	CC	CC	CC	AC
TcSNP629	A/C	11	1	+	NA	NA	NA	NA	NA	NA	NN	CC	CC	CC	NN	CC	NN	CC	CC	CC	CC	CC	CC	CC	CC	CC	CC	CC	CC	CC	NN	CC	CC	CC	CC	CC	CC	CC	CC	CC	CC	NN	CC	NN	CC	CC	CC	CC	CC
TcSNP1099	A/C	1	88.988	+	NA	NA	NA	NA	NA	NA	CC	NN	NN	CC	CC	NN	CC	NN	NN	NN	NN	NN	NN	NN	NN	NN	NN	NN	NN	CC	AC	NN	NN	NN	NN	NN	NN	NN	NN	NN	NN	AA	NN	NN	NN	AA	AA	NN	NN
TcSNP354	A/C	8	3.294	+	NA	NA	NA	NA	NA	NA	CC	CC	CC	CC	CC	CC	AA	AA	AA	AA	AA	AA	AA	AA	AA	AA	CC	AC	CC	AC	CC	AC	CC	CC	CC	CC	CC	CC	CC	CC	CC	CC	CC	CC	CC	CC	CC	CC	AC
TcSNP1329	A/C	1	25.721	+	NA	NA	NA	NA	NA	NA	CC	CC	CC	CC	CC	CC	AA	AA	AA	AA	AA	AA	AA	AA	AA	AA	CC	AC	CC	AC	CC	AC	CC	CC	CC	CC	CC	CC	CC	CC	CC	CC	CC	NN	CC	CC	CC	CC	AC
TcSNP126	A/C	5	23.171	+	NA	NA	NA	NA	NA	NA	AC	NN	NN	NN	CC	CC	AA	AA	AA	AA	AA	AA	AA	AA	AA	AA	CC	AC	CC	NN	AA	NN	CC	CC	CC	CC	CC	CC	CC	NN	CC	AC	CC	AC	CC	NN	NN	NN	AC
TcSNP1206	A/C	1	9.125	+	NA	NA	NA	NA	NA	NA	CC	CC	CC	CC	NN	CC	AA	AA	AA	AA	AA	AA	AA	AA	AA	AA	CC	AC	CC	AC	CC	AC	CC	CC	CC	CC	CC	CC	CC	CC	CC	CC	CC	AC	CC	CC	CC	CC	AC
TcSNP59	A/C	2	32.213	+	NA	NA	NA	NA	NA	NA	NN	CC	AC	CC	NN	CC	AA	AA	AA	AA	AA	AA	AA	AA	AA	AA	CC	AC	CC	AC	NN	AC	CC	CC	CC	CC	CC	CC	CC	CC	CC	NN	CC	NN	CC	CC	CC	CC	AC
TcSNP595	A/C	3	37.306	+	NA	NA	NA	NA	NA	NA	CC	CC	CC	CC	CC	CC	NN	AA	AA	AA	AA	AA	AA	AA	AA	AA	CC	CC	AC	AC	CC	AC	CC	CC	CC	CC	CC	CC	CC	CC	CC	CC	CC	NN	CC	CC	CC	CC	CC
TcSNP68	A/C	5	9.615	+	NA	NA	NA	NA	NA	NA	CC	CC	CC	CC	CC	CC	AA	AA	AA	AA	AA	AA	AA	AA	AA	AA	CC	AC	CC	CC	CC	AC	CC	CC	CC	CC	CC	CC	CC	CC	CC	CC	CC	AC	CC	CC	CC	CC	AC
TcSNP1482	A/C	11	1	+	NA	NA	NA	NA	NA	NA	CC	CC	CC	CC	CC	CC	CC	CC	CC	CC	CC	CC	CC	CC	CC	CC	CC	AC	CC	CC	AC	CC	CC	CC	CC	CC	CC	CC	CC	CC	CC	CC	CC	AC	CC	CC	CC	CC	AC
TcSNP1159	A/C	2	55.192	+	NA	NA	NA	NA	NA	NA	NN	CC	CC	CC	CC	CC	AA	AA	AA	AA	AA	AA	AA	AA	AA	AA	CC	AC	AC	AC	AC	AC	CC	CC	CC	CC	CC	CC	CC	CC	CC	NN	CC	AC	CC	CC	CC	CC	AC
TcSNP391	A/C	4	8.459	+	NA	NA	NA	NA	NA	NA	AC	CC	AC	AC	AC	CC	AA	AA	AA	AA	AA	AA	AA	AA	AA	AA	CC	AC	AC	AA	CC	AC	CC	CC	CC	CC	CC	CC	CC	CC	CC	CC	CC	AC	CC	CC	CC	CC	AC
TcSNP520	A/C	5	22.53	+	NA	NA	NA	NA	NA	NA	CC	CC	CC	CC	CC	CC	AA	AA	AA	AA	AA	AA	AA	AA	AA	AA	CC	AC	CC	AA	AC	AC	CC	CC	CC	CC	CC	CC	CC	CC	CC	CC	CC	AC	CC	CC	CC	CC	AC
TcSNP1193	A/C	1	25.721	+	NA	NA	NA	NA	NA	NA	CC	CC	CC	CC	CC	CC	AA	AA	AA	AA	AA	AA	AA	AA	AA	AA	CC	AC	CC	AC	CC	AC	CC	CC	CC	CC	CC	CC	CC	CC	CC	CC	CC	AC	CC	CC	CC	CC	AC
TcSNP190	A/C	8	32.062	+	NA	NA	NA	NA	NA	NA	CC	CC	CC	CC	CC	CC	AA	AA	AA	AA	AA	AA	AA	AA	AA	AA	CC	AC	AC	AC	NN	AC	CC	CC	CC	CC	CC	CC	CC	CC	CC	CC	CC	AC	CC	CC	CC	CC	AC
TcSNP1091	A/C	3	55.353	+	NA	NA	NA	NA	NA	NA	NN	CC	CC	CC	NN	CC	NN	AA	AA	AA	AA	AA	AA	AA	AA	AA	CC	CC	AC	AC	NN	AC	CC	CC	CC	CC	CC	CC	CC	CC	CC	NN	CC	NN	CC	CC	CC	CC	AC
TcSNP364	A/C	9	5.202	+	NA	NA	NA	NA	NA	NA	CC	CC	CC	CC	CC	CC	AA	AA	AA	AA	AA	AA	AA	AA	AA	AA	CC	AC	AC	AC	AC	AC	CC	CC	CC	CC	CC	CC	CC	CC	CC	CC	CC	AC	CC	CC	CC	CC	AA
TcSNP697	A/C	9	64.57	+	NA	NA	NA	NA	NA	NA	CC	AA	AA	AC	AC	CC	CC	CC	CC	CC	CC	CC	CC	CC	CC	CC	CC	AC	AC	CC	CC	CC	CC	CC	CC	CC	CC	CC	CC	CC	CC	CC	CC	NN	CC	CC	CC	CC	CC
TcSNP1093	A/C	4	2.351	+	NA	NA	NA	NA	NA	NA	AC	CC	AA	AC	AA	CC	AA	AA	AA	AA	AA	AA	AA	AA	AA	AA	CC	AC	NN	AC	NN	AC	CC	CC	NN	CC	CC	CC	CC	CC	CC	AC	CC	AC	CC	CC	CC	NN	AC
TcSNP1194	A/C	4	16.305	+	NA	NA	NA	NA	NA	NA	CC	NN	CC	CC	CC	CC	AA	AA	AA	AA	AA	AA	AA	AA	AA	AA	CC	AC	AA	AC	CC	AC	CC	CC	CC	CC	CC	CC	CC	CC	CC	CC	CC	CC	CC	CC	CC	NN	AC
TcSNP259	A/C	1	11.111	+	NA	NA	NA	NA	NA	NA	AC	CC	CC	CC	CC	CC	NN	AA	CC	AA	AA	AA	AA	AA	AA	CC	CC	AA	NN	AC	NN	AC	CC	CC	CC	CC	CC	CC	CC	CC	CC	AC	CC	AC	CC	CC	CC	CC	AC
TcSNP1109	A/C	2	41.294	+	NA	NA	NA	NA	NA	NA	CC	CC	CC	CC	CC	CC	NN	CC	CC	CC	CC	CC	CC	CC	CC	CC	AA	CC	CC	CC	CC	CC	AC	AA	AA	AC	AC	AA	AA	AA	AC	AC	AC	AC	AC	AC	AA	CC	CC
TcSNP1391	A/C	1	65.061	+	NA	NA	NA	NA	NA	NA	CC	CC	CC	CC	AC	CC	AA	AA	AA	AA	AA	AA	AA	AA	AA	AA	CC	CC	CC	AC	CC	AC	CC	CC	CC	CC	CC	CC	CC	CC	CC	CC	CC	NN	CC	CC	CC	CC	CC
TcSNP573	A/C	7	2.001	+	NA	NA	NA	NA	NA	NA	CC	CC	CC	CC	CC	CC	NN	CC	CC	CC	CC	CC	CC	CC	CC	CC	CC	CC	CC	CC	AC	CC	CC	CC	CC	CC	CC	CC	CC	CC	CC	CC	CC	NN	CC	CC	CC	CC	CC
TcSNP17	A/C	2	90.402	+	NA	NA	NA	NA	NA	NA	AC	CC	AC	CC	CC	CC	AA	AA	AA	AA	AA	AA	AA	AA	AA	AA	CC	CC	CC	CC	CC	AC	CC	CC	CC	CC	CC	CC	CC	CC	CC	CC	CC	NN	CC	CC	CC	CC	AC
TcSNP723	A/C	10	54.973	+	NA	NA	NA	NA	NA	NA	CC	AC	CC	AC	CC	CC	AA	AA	AA	AA	AA	AA	AA	AA	AA	AA	CC	CC	CC	AC	AC	AC	CC	CC	CC	CC	CC	CC	CC	CC	CC	CC	CC	AC	CC	CC	CC	CC	AC
TcSNP598	A/C	5	11.029	+	NA	NA	NA	NA	NA	NA	CC	CC	CC	CC	CC	AA	CC	CC	CC	CC	CC	CC	CC	CC	CC	CC	CC	CC	CC	CC	AC	CC	CC	CC	CC	CC	CC	CC	CC	CC	CC	CC	CC	NN	CC	CC	CC	CC	AC
TcSNP608	A/C	1	44.6	+	NA	NA	NA	NA	NA	NA	CC	CC	CC	CC	CC	CC	CC	CC	CC	CC	CC	CC	CC	CC	CC	CC	CC	CC	CC	CC	CC	CC	AA	AA	AA	AA	AA	AA	AA	AA	AA	AA	AA	AC	AA	AA	AA	AA	CC
TcSNP1238	A/C	1	43.51	+	NA	NA	NA	NA	NA	NA	CC	AC	CC	CC	AC	CC	CC	CC	CC	CC	CC	CC	CC	CC	CC	CC	CC	CC	AA	CC	AC	CC	CC	CC	CC	CC	CC	CC	CC	CC	CC	CC	CC	NN	CC	CC	CC	CC	CC
TcSNP494	A/C	2	24.411	+	NA	NA	NA	NA	NA	NA	CC	CC	CC	CC	CC	CC	AA	AA	AA	AA	AA	AA	AA	AA	AA	AA	CC	CC	CC	AC	CC	AC	CC	CC	CC	CC	CC	CC	CC	CC	CC	CC	CC	NN	CC	CC	CC	CC	AC
TcSNP198	A/C	4	63.075	+	NA	NA	NA	NA	NA	NA	AC	CC	CC	CC	CC	CC	AA	AA	AA	AA	AA	AA	AA	AA	AA	AA	CC	CC	CC	AC	CC	AC	CC	CC	CC	CC	CC	CC	CC	CC	CC	CC	CC	AC	CC	CC	CC	CC	AC
TcSNP1242	A/C	7	12.74	+	NA	NA	NA	NA	NA	NA	CC	CC	CC	AC	CC	CC	CC	CC	CC	CC	CC	CC	CC	CC	CC	CC	CC	CC	AC	CC	AC	CC	CC	CC	CC	CC	CC	CC	CC	CC	CC	CC	CC	AC	CC	CC	CC	CC	CC
TcSNP47	A/C	2	39.648	+	NA	NA	NA	NA	NA	NA	AA	AC	AA	AC	AC	CC	AA	AA	AA	AA	AA	AA	AA	AA	AA	AA	CC	AC	AC	AC	NN	AC	CC	CC	CC	CC	CC	CC	CC	CC	CC	NN	CC	NN	CC	CC	CC	CC	AA
TcSNP428	A/C	5	32.051	+	NA	NA	NA	NA	NA	NA	AC	CC	CC	CC	CC	CC	CC	CC	CC	CC	CC	CC	CC	CC	CC	CC	CC	CC	AC	CC	AC	CC	CC	CC	CC	CC	CC	CC	CC	CC	CC	CC	CC	NN	CC	CC	CC	CC	CC
TcSNP41	A/C	11	1	+	NA	NA	NA	NA	NA	NA	CC	CC	CC	CC	CC	CC	CC	CC	CC	CC	CC	CC	CC	CC	CC	CC	CC	CC	CC	CC	AC	CC	CC	CC	CC	CC	CC	CC	CC	CC	CC	CC	CC	AC	CC	CC	CC	CC	CC
TcSNP174	A/C	4	20.186	+	NA	NA	NA	NA	NA	NA	CC	CC	CC	CC	CC	CC	AA	AA	AA	AA	AA	AA	AA	AA	AA	AA	CC	AC	CC	AC	CC	AC	CC	CC	CC	CC	CC	CC	CC	CC	CC	CC	CC	AC	CC	CC	CC	CC	AC
TcSNP1063	A/C	7	16.203	+	NA	NA	NA	NA	NA	NA	CC	CC	CC	CC	CC	CC	AA	AA	AA	AA	AA	AA	AA	AA	AA	AA	CC	AC	CC	AC	CC	AC	CC	CC	CC	CC	CC	CC	CC	CC	CC	CC	CC	AC	CC	CC	CC	CC	AC
TcSNP733	A/C	11	1	+	NA	NA	NA	NA	NA	NA	CC	CC	CC	CC	CC	CC	CC	CC	CC	CC	CC	CC	CC	CC	CC	CC	CC	CC	CC	CC	AC	CC	CC	CC	CC	CC	CC	CC	CC	CC	CC	CC	CC	AC	CC	CC	CC	CC	CC
TcSNP440	A/C	11	1	+	NA	NA	NA	NA	NA	NA	CC	CC	CC	CC	CC	CC	CC	CC	CC	CC	CC	CC	CC	CC	CC	CC	CC	AC	AC	CC	AC	CC	CC	CC	CC	CC	CC	CC	CC	CC	CC	CC	CC	NN	CC	CC	CC	CC	CC
TcSNP559	A/C	11	1	+	NA	NA	NA	NA	NA	NA	CC	NN	NN	NN	AA	NN	AA	NN	NN	NN	NN	NN	NN	NN	NN	NN	NN	NN	NN	NN	AA	NN	NN	NN	NN	NN	NN	NN	NN	NN	NN	AA	NN	NN	NN	NN	NN	NN	NN
TcSNP1439	A/C	9	78.028	+	NA	NA	NA	NA	NA	NA	AC	CC	CC	CC	CC	AA	CC	CC	CC	CC	CC	CC	CC	CC	CC	CC	AA	AC	AC	AC	AC	AC	CC	CC	CC	CC	CC	CC	CC	CC	CC	CC	CC	NN	CC	CC	CC	CC	AA
TcSNP262	A/C	1	69.509	+	NA	NA	NA	NA	NA	NA	CC	CC	CC	CC	CC	CC	CC	CC	CC	CC	CC	CC	CC	CC	CC	CC	CC	CC	CC	CC	CC	CC	CC	CC	CC	CC	CC	CC	CC	CC	CC	CC	CC	AC	CC	CC	CC	CC	CC
TcSNP387	A/C	1	69.509	+	NA	NA	NA	NA	NA	NA	CC	CC	CC	CC	CC	CC	CC	CC	CC	CC	CC	CC	CC	CC	CC	CC	CC	CC	CC	CC	CC	CC	CC	CC	CC	CC	CC	CC	CC	CC	CC	CC	CC	NN	CC	CC	CC	CC	CC
TcSNP1237	A/C	11	1	+	NA	NA	NA	NA	NA	NA	CC	CC	CC	CC	CC	CC	AC	CC	CC	CC	CC	CC	CC	CC	CC	CC	CC	AC	CC	AC	AA	AC	AA	AA	AA	AA	AC	AC	AA	AA	AA	AA	AC	AA	AA	AA	AA	AA	AC
TcSNP586	A/C	11	1	+	NA	NA	NA	NA	NA	NA	AA	CC	CC	CC	CC	CC	CC	CC	CC	CC	CC	CC	CC	CC	CC	CC	CC	CC	CC	CC	CC	CC	AA	AA	AA	AA	AA	AA	AA	AA	AA	AA	AA	NN	AA	AA	AA	AA	CC
TcSNP1308	A/C	1	2.133	+	NA	NA	NA	NA	NA	NA	CC	CC	CC	CC	CC	CC	CC	CC	CC	CC	CC	CC	CC	CC	CC	CC	CC	AC	AC	CC	AC	CC	CC	CC	CC	CC	CC	CC	CC	CC	CC	CC	CC	AC	CC	CC	CC	CC	CC
TcSNP311	A/C	4	14.109	+	NA	NA	NA	NA	NA	NA	NN	NN	AA	NN	NN	NN	NN	NN	NN	NN	NN	NN	NN	NN	NN	NN	CC	AC	NN	NN	NN	NN	NN	NN	NN	NN	CC	CC	CC	CC	CC	NN	CC	NN	NN	NN	AC	NN	NN
TcSNP1053	A/C	2	47.831	+	NA	NA	NA	NA	NA	NA	AC	NN	NN	AC	NN	CC	NN	CC	CC	CC	CC	CC	CC	CC	CC	CC	CC	AC	AC	CC	AA	CC	NN	NN	AC	NN	NN	AA	NN	NN	NN	AC	CC	AC	AA	AA	AC	NN	AC
TcSNP105	A/C	11	1	+	NA	NA	NA	NA	NA	NA	CC	AA	AC	AC	AC	CC	CC	CC	CC	CC	CC	CC	CC	CC	CC	CC	CC	CC	CC	CC	AC	CC	AA	AA	AA	AA	AA	AA	AA	AA	AA	AA	AA	AC	AA	AA	AA	AA	CC
TcSNP1096	A/C	1	93.801	+	NA	NA	NA	NA	NA	NA	CC	CC	CC	CC	CC	CC	CC	CC	CC	CC	CC	CC	CC	CC	CC	CC	CC	CC	CC	CC	AC	CC	CC	CC	CC	CC	CC	CC	CC	CC	CC	CC	CC	AC	CC	CC	CC	CC	CC
TcSNP409	A/C	11	1	+	NA	NA	NA	NA	NA	NA	CC	AA	CC	AA	AC	CC	CC	CC	CC	CC	CC	CC	CC	CC	CC	CC	CC	CC	CC	CC	AC	CC	CC	CC	CC	CC	CC	CC	CC	CC	CC	CC	CC	AC	CC	CC	CC	CC	CC
TcSNP1397	A/C	9	52.234	+	NA	NA	NA	NA	NA	NA	CC	CC	CC	CC	CC	CC	CC	CC	CC	CC	CC	CC	CC	CC	CC	CC	CC	CC	AC	CC	AC	CC	CC	CC	CC	CC	CC	CC	CC	CC	CC	CC	CC	NN	CC	CC	CC	CC	CC
TcSNP141	A/C	3	59.459	+	NA	NA	NA	NA	NA	NA	CC	CC	AC	CC	AA	AA	AC	AA	AA	AA	AA	AA	AA	AA	AA	AA	CC	CC	AC	AC	CC	AC	CC	CC	CC	CC	AC	CC	CC	CC	CC	CC	CC	NN	AC	NN	AC	CC	AC
TcSNP633	A/C	3	49.889	+	NA	NA	NA	NA	NA	NA	AC	AC	CC	CC	CC	CC	NN	CC	CC	CC	CC	CC	CC	CC	CC	CC	CC	AC	AC	CC	AC	CC	CC	CC	CC	CC	CC	CC	CC	CC	CC	CC	CC	AC	CC	CC	CC	CC	CC
TcSNP1076	A/C	9	50.935	+	NA	NA	NA	NA	NA	NA	NN	CC	CC	CC	CC	AA	NN	CC	CC	CC	CC	CC	CC	CC	CC	CC	AA	AC	AC	AC	AC	AC	CC	CC	CC	CC	CC	CC	CC	CC	CC	CC	CC	AA	CC	CC	CC	CC	AC
TcSNP1416	A/C	5	21.236	+	NA	NA	NA	NA	NA	NA	CC	CC	AC	AC	CC	CC	NN	CC	CC	CC	CC	CC	CC	CC	CC	CC	CC	CC	CC	CC	AC	CC	CC	CC	CC	CC	CC	CC	CC	CC	CC	CC	CC	AC	CC	CC	CC	CC	CC
TcSNP1111	A/C	5	30.531	+	NA	NA	NA	NA	NA	NA	AC	CC	CC	CC	CC	AA	CC	CC	CC	CC	CC	CC	CC	CC	CC	CC	AA	AC	CC	CC	AC	AC	CC	CC	CC	CC	CC	CC	CC	CC	CC	CC	CC	NN	CC	CC	CC	CC	AA
TcSNP513	A/C	4	44.86	+	NA	NA	NA	NA	NA	NA	CC	CC	CC	CC	AA	CC	AA	AA	AA	AA	AA	AA	AA	AA	AA	AA	CC	CC	CC	AC	CC	AC	CC	CC	CC	CC	CC	CC	CC	CC	CC	CC	CC	NN	CC	CC	CC	CC	CC
TcSNP242	A/C	9	67.332	+	NA	NA	NA	NA	NA	NA	CC	AA	AA	AC	AA	CC	AA	AA	AA	AA	AA	AA	AA	AA	AA	AA	CC	AC	AC	AC	CC	AC	CC	CC	CC	CC	CC	CC	CC	CC	CC	CC	CC	AC	CC	CC	CC	CC	AC
TcSNP574	A/C	3	28.928	+	NA	NA	NA	NA	NA	NA	AC	CC	CC	CC	CC	CC	NN	NN	NN	NN	NN	NN	NN	NN	NN	NN	CC	AC	AC	CC	AC	CC	CC	CC	CC	CC	CC	CC	CC	CC	CC	CC	CC	AC	CC	CC	CC	CC	CC
TcSNP1466	A/C	4	51.092	+	NA	NA	NA	NA	NA	NA	CC	CC	CC	CC	AC	CC	CC	CC	CC	CC	CC	CC	CC	CC	CC	CC	CC	CC	CC	CC	AC	CC	CC	CC	CC	CC	CC	CC	CC	CC	CC	CC	CC	AC	CC	CC	CC	CC	CC
TcSNP602	A/C	6	4.507	+	NA	NA	NA	NA	NA	NA	AC	AC	CC	CC	CC	CC	CC	CC	CC	CC	CC	CC	CC	CC	CC	CC	AA	CC	CC	CC	CC	AC	CC	CC	CC	CC	CC	CC	CC	CC	CC	CC	CC	AC	CC	CC	CC	CC	AC
TcSNP650	A/C	3	71.126	+	NA	NA	NA	NA	NA	NA	CC	CC	CC	CC	CC	CC	CC	CC	CC	CC	CC	CC	CC	CC	CC	CC	CC	AC	CC	CC	AC	CC	CC	CC	CC	CC	CC	CC	CC	CC	CC	CC	CC	AA	CC	CC	CC	CC	CC
TcSNP344	A/C	4	14.12	+	NA	NA	NA	NA	NA	NA	CC	CC	AC	CC	AC	CC	NN	CC	CC	CC	CC	CC	CC	CC	CC	CC	CC	CC	AC	CC	AC	CC	CC	CC	CC	CC	CC	CC	CC	CC	CC	CC	CC	NN	CC	CC	CC	CC	CC
TcSNP329	A/C	7	50.682	+	NA	NA	NA	NA	NA	NA	CC	AC	CC	CC	CC	CC	AA	AA	AA	AA	AA	AA	AA	AA	AA	AA	CC	AC	AA	AC	CC	AC	CC	CC	CC	CC	AC	AC	CC	CC	CC	CC	CC	AC	CC	CC	CC	CC	AC
TcSNP1488	A/C	8	19.557	+	NA	NA	NA	NA	NA	NA	CC	CC	CC	CC	CC	AA	CC	CC	CC	CC	CC	NN	CC	CC	CC	CC	AA	AC	AC	AA	AC	AC	AC	AA	AC	AC	AC	AC	AC	CC	AA	AA	CC	NN	AC	AC	AA	AC	AA
TcSNP1214	A/C	3	0.811	+	NA	NA	NA	NA	NA	NA	CC	CC	CC	CC	CC	CC	AA	AA	AA	AA	AA	AA	AA	AA	AA	AA	AA	AC	CC	CC	CC	AC	CC	CC	CC	CC	CC	CC	CC	CC	CC	CC	CC	AC	CC	CC	CC	CC	AC
TcSNP1296	A/C	4	39.594	+	NA	NA	NA	NA	NA	NA	CC	CC	CC	CC	AC	CC	CC	CC	CC	CC	CC	CC	CC	CC	CC	CC	CC	CC	CC	CC	AC	CC	CC	CC	CC	CC	CC	CC	CC	CC	CC	CC	CC	AC	CC	CC	CC	CC	CC
TcSNP522	A/C	5	30.662	+	NA	NA	NA	NA	NA	NA	CC	CC	CC	CC	CC	AA	NN	CC	CC	CC	CC	CC	CC	CC	CC	CC	AA	CC	CC	CC	AC	AC	AC	CC	CC	CC	CC	CC	CC	CC	CC	CC	CC	AC	AC	CC	AC	CC	AC
TcSNP1054	A/C	4	38.145	+	NA	NA	NA	NA	NA	NA	CC	CC	CC	CC	CC	AA	CC	CC	CC	CC	CC	CC	CC	CC	CC	CC	NN	CC	CC	AC	AC	AC	NN	NN	NN	NN	NN	NN	NN	NN	NN	AC	NN	AC	NN	AC	AC	NN	AC
TcSNP1209	A/C	4	16.002	+	NA	NA	NA	NA	NA	NA	CC	CC	CC	AC	CC	AA	NN	CC	CC	CC	CC	CC	CC	CC	CC	CC	AA	CC	AC	AC	AC	AC	CC	CC	CC	CC	CC	CC	CC	CC	CC	CC	CC	AC	CC	CC	CC	CC	AC
TcSNP374	A/C	9	81.271	+	NA	NA	NA	NA	NA	NA	CC	CC	CC	CC	AC	CC	CC	CC	CC	CC	CC	CC	CC	CC	CC	CC	CC	CC	CC	CC	NN	CC	CC	CC	CC	CC	CC	CC	CC	CC	CC	CC	CC	AA	CC	CC	CC	CC	CC
TcSNP256	A/C	11	1	+	NA	NA	NA	NA	NA	NA	CC	AC	CC	CC	AC	CC	NN	CC	CC	CC	CC	CC	CC	CC	CC	CC	CC	CC	CC	CC	AC	CC	CC	CC	CC	CC	CC	CC	CC	CC	CC	CC	CC	AC	CC	CC	CC	CC	CC
TcSNP1511	A/C	1	61.157	+	NA	NA	NA	NA	NA	NA	CC	CC	CC	CC	CC	CC	CC	CC	CC	CC	CC	CC	CC	CC	CC	CC	AA	AC	CC	AC	AC	AC	CC	CC	CC	CC	CC	CC	CC	CC	CC	CC	CC	NN	CC	CC	CC	CC	AA
TcSNP496	A/C	1	25.014	+	NA	NA	NA	NA	NA	NA	CC	CC	CC	CC	AC	CC	CC	CC	CC	CC	CC	CC	CC	CC	CC	CC	CC	CC	CC	CC	CC	CC	CC	CC	CC	CC	CC	CC	CC	CC	CC	CC	CC	AC	CC	CC	CC	CC	CC
TcSNP52	A/C	11	1	+	NA	NA	NA	NA	NA	NA	CC	CC	CC	CC	CC	CC	CC	CC	CC	CC	CC	CC	CC	CC	CC	CC	AA	CC	AA	CC	CC	CC	CC	CC	CC	CC	CC	CC	CC	CC	CC	CC	CC	NN	CC	CC	CC	CC	CC
TcSNP1229	A/C	11	1	+	NA	NA	NA	NA	NA	NA	CC	CC	CC	CC	CC	CC	CC	CC	CC	CC	CC	CC	CC	CC	CC	CC	AA	CC	AA	CC	CC	CC	CC	CC	CC	CC	CC	CC	CC	CC	CC	CC	CC	NN	CC	CC	CC	CC	CC
TcSNP1520	A/C	8	22.213	+	NA	NA	NA	NA	NA	NA	CC	CC	CC	CC	CC	CC	CC	CC	CC	CC	CC	CC	CC	CC	CC	CC	AA	AC	AC	AC	AC	AC	CC	CC	CC	CC	CC	CC	CC	CC	CC	CC	CC	NN	CC	CC	CC	CC	AA
TcSNP1074	A/C	11	1	+	NA	NA	NA	NA	NA	NA	CC	CC	AC	AC	AC	CC	CC	CC	CC	CC	CC	CC	CC	CC	CC	CC	CC	AC	AC	CC	NN	CC	AA	AA	AA	AA	NN	NN	AA	AA	AA	AA	AA	AC	AA	AA	AA	AA	CC
TcSNP421	A/C	11	1	+	NA	NA	NA	NA	NA	NA	AC	CC	CC	AC	AC	CC	CC	CC	CC	CC	CC	CC	CC	CC	CC	CC	AA	AC	AC	CC	AC	CC	AC	AC	AA	AA	AA	AA	AC	AC	AA	AA	AA	NN	AA	AA	AA	AC	AC
TcSNP429	A/C	2	1.879	+	NA	NA	NA	NA	NA	NA	CC	CC	CC	CC	CC	CC	CC	CC	CC	CC	CC	CC	CC	CC	CC	CC	CC	CC	CC	CC	CC	CC	CC	CC	CC	CC	CC	CC	CC	CC	CC	CC	CC	AC	CC	CC	CC	CC	CC
TcSNP1275	A/C	1	82.879	+	NA	NA	NA	NA	NA	NA	CC	CC	CC	AC	CC	CC	CC	CC	CC	CC	CC	CC	CC	CC	CC	CC	AA	AC	AC	CC	AC	AC	CC	CC	CC	CC	CC	CC	CC	CC	CC	CC	CC	AC	CC	CC	CC	CC	AA
TcSNP1144	A/C	6	49.709	+	NA	NA	NA	NA	NA	NA	AA	CC	CC	CC	CC	CC	CC	CC	CC	CC	CC	CC	CC	CC	CC	CC	AA	AC	AC	AA	AC	AC	CC	CC	CC	CC	CC	CC	CC	CC	CC	CC	CC	CC	CC	CC	CC	CC	AA
TcSNP181	A/C	3	65.262	+	NA	NA	NA	NA	NA	NA	AC	AC	CC	CC	AC	CC	AA	AA	AA	AA	AA	AA	AA	AA	AA	AA	CC	CC	CC	AA	CC	AC	AA	AA	AA	AA	AA	AA	AA	AA	AA	AA	AA	AC	AA	AA	AA	AA	AC
TcSNP337	A/C	11	1	+	NA	NA	NA	NA	NA	NA	AC	AC	AC	AC	CC	AC	AA	AA	AA	AA	AA	AA	AA	AA	AA	AA	AC	AC	AC	AA	AC	AA	AC	AC	AC	AC	AC	AC	AC	AC	AC	AC	AC	AC	AC	AC	AC	NN	AA
TcSNP1409	A/C	1	90.797	+	NA	NA	NA	NA	NA	NA	AA	CC	AC	AC	AC	CC	NN	CC	CC	CC	CC	CC	CC	CC	CC	CC	CC	CC	AC	CC	CC	CC	CC	CC	CC	CC	CC	CC	CC	CC	CC	CC	CC	AC	CC	CC	CC	CC	CC
TcSNP144	A/C	10	9.016	+	NA	NA	NA	NA	NA	NA	AC	AC	AA	AA	AC	CC	AA	AA	AA	AA	AA	AA	AA	AA	AA	AA	AA	AC	CC	AA	CC	AC	AA	AA	AA	AA	AA	AA	AA	AA	AA	AA	AA	AC	AA	AA	AA	AA	AA
TcSNP1419	A/C	5	21.874	+	NA	NA	NA	NA	NA	NA	CC	CC	CC	CC	CC	AA	NN	CC	CC	CC	CC	NN	CC	CC	CC	CC	AA	CC	CC	CC	CC	CC	AA	AA	AA	AA	AA	AA	AA	AA	AA	AA	AA	AC	AA	AA	AA	AA	AC
TcSNP1088	A/C	4	30.954	+	NA	NA	NA	NA	NA	NA	CC	AC	AA	AA	AC	CC	CC	CC	CC	CC	CC	CC	CC	CC	CC	CC	AA	AA	CC	AC	AC	AC	AA	AA	AA	AA	AA	AA	AA	AA	AA	AA	AA	AC	AA	AA	AA	AA	AA
TcSNP1330	A/C	1	46.808	+	NA	NA	NA	NA	NA	NA	AC	AC	AA	AC	AC	CC	NN	CC	CC	CC	CC	CC	CC	CC	CC	CC	CC	CC	AA	CC	AA	CC	CC	CC	CC	CC	CC	CC	CC	CC	CC	CC	CC	AC	CC	CC	CC	CC	CC
TcSNP106	A/C	3	37.144	+	NA	NA	NA	NA	NA	NA	CC	CC	CC	CC	CC	CC	AA	AA	AA	AA	AA	AA	AA	AA	AA	AA	CC	CC	AC	AC	AC	AC	CC	CC	CC	CC	CC	CC	CC	CC	CC	CC	CC	AC	CC	CC	CC	CC	CC
TcSNP248	A/C	9	82.624	+	NA	NA	NA	NA	NA	NA	NN	CC	CC	CC	NN	CC	NN	CC	CC	CC	CC	CC	CC	CC	CC	CC	CC	CC	CC	CC	NN	CC	CC	CC	CC	CC	CC	CC	CC	CC	CC	NN	CC	NN	CC	CC	CC	CC	CC
TcSNP235	A/C	9	10.063	+	NA	NA	NA	NA	NA	NA	CC	AC	AA	AA	CC	CC	CC	CC	CC	CC	CC	CC	CC	CC	CC	CC	CC	AC	AC	CC	AC	CC	CC	CC	CC	CC	CC	CC	CC	CC	CC	CC	CC	AC	CC	CC	CC	CC	CC
TcSNP1369	A/C	1	80.769	+	NA	NA	NA	NA	NA	NA	CC	CC	CC	CC	CC	CC	AA	AA	AA	AA	AA	AA	AA	AA	AA	AA	CC	AC	CC	AC	AC	AC	CC	CC	CC	CC	CC	CC	CC	CC	CC	CC	CC	NN	CC	CC	CC	CC	AC
TcSNP1213	A/C	1	15.126	+	NA	NA	NA	NA	NA	NA	CC	CC	CC	CC	AC	CC	CC	CC	CC	CC	CC	CC	CC	CC	CC	CC	CC	CC	CC	CC	CC	CC	AA	AA	AA	AA	AA	AA	AA	AA	AA	AA	AA	AC	AA	AA	AA	AA	CC
TcSNP165	A/C	1	48.47	+	NA	NA	NA	NA	NA	NA	NN	CC	AC	CC	AC	CC	NN	AA	AA	AA	AA	AA	AA	AA	AA	AA	CC	CC	AC	AC	AC	AC	AC	AC	AA	CC	AC	NN	AA	AC	AA	NN	AC	AC	AC	AA	AC	CC	CC
TcSNP681	A/C	1	16.4	+	NA	NA	NA	NA	NA	NA	AA	AC	AC	AC	NN	AA	NN	CC	CC	CC	CC	CC	CC	CC	CC	CC	AA	AC	AA	CC	NN	CC	CC	CC	CC	CC	CC	CC	CC	CC	CC	CC	CC	NN	CC	CC	CC	CC	AC
TcSNP480	A/C	9	82.818	+	NA	NA	NA	NA	NA	NA	NN	CC	CC	CC	NN	CC	NN	CC	CC	CC	CC	CC	CC	CC	CC	CC	CC	CC	CC	CC	NN	CC	CC	CC	CC	CC	CC	CC	CC	CC	CC	NN	CC	NN	CC	CC	CC	CC	CC
TcSNP1342	A/C	1	46.401	+	NA	NA	NA	NA	NA	NA	CC	AC	AC	CC	CC	CC	AA	AA	AA	AA	AA	AA	AA	AA	AA	AA	CC	CC	AC	AC	AC	AC	CC	CC	CC	CC	CC	CC	CC	CC	CC	CC	CC	AC	CC	CC	CC	CC	CC
TcSNP1353	A/C	3	66.995	+	NA	NA	NA	NA	NA	NA	AC	CC	CC	CC	AC	CC	CC	CC	CC	CC	CC	CC	CC	CC	CC	CC	CC	AC	CC	CC	AC	CC	CC	CC	CC	CC	CC	CC	CC	CC	CC	CC	CC	AC	CC	CC	CC	CC	CC
TcSNP143	A/C	3	58.722	+	NA	NA	NA	NA	NA	NA	AC	AA	CC	AC	CC	AA	CC	CC	CC	CC	CC	CC	CC	CC	CC	CC	AA	AC	CC	AC	AC	AC	CC	CC	CC	CC	CC	CC	CC	CC	CC	CC	CC	NN	CC	CC	CC	CC	AC
TcSNP736	A/C	5	27.22	+	NA	NA	NA	NA	NA	NA	AC	AC	AA	AA	AA	CC	AA	AA	AA	AA	AA	AA	AA	AA	AA	AA	CC	AC	AC	AA	CC	AC	CC	CC	CC	CC	CC	CC	CC	CC	CC	CC	CC	NN	CC	CC	CC	CC	CC
TcSNP637	A/C	1	88.988	+	NA	NA	NA	NA	NA	NA	CC	CC	AC	CC	CC	AA	CC	CC	CC	CC	CC	CC	CC	CC	CC	CC	CC	CC	AC	CC	AC	CC	AA	AA	AA	AA	AA	AA	AA	AA	AA	AA	AA	AC	AA	AA	AA	AA	CC
TcSNP358	A/C	1	92.591	+	NA	NA	NA	NA	NA	NA	NN	NN	AC	AC	NN	CC	NN	NN	NN	NN	NN	NN	NN	NN	NN	NN	CC	CC	CC	CC	NN	CC	CC	CC	CC	AA	AC	AA	CC	CC	CC	NN	CC	NN	AA	AC	AC	AC	CC
TcSNP1390	A/C	6	14.096	+	NA	NA	NA	NA	NA	NA	AA	AA	CC	CC	AC	CC	CC	CC	CC	CC	CC	CC	CC	CC	CC	CC	AA	AC	CC	CC	AC	AC	CC	CC	CC	AA	AA	CC	CC	CC	CC	CC	AA	AC	AC	AA	AC	AA	AA
TcSNP418	A/C	1	94.738	+	NA	NA	NA	NA	NA	NA	CC	CC	CC	AA	AC	CC	AA	AA	AA	AA	AA	AA	AA	AA	AA	AA	CC	AC	CC	AC	AC	AC	CC	CC	CC	CC	CC	CC	CC	CC	CC	CC	CC	AC	CC	CC	CC	CC	AC
TcSNP1001	A/C	3	54.834	+	NA	NA	NA	NA	NA	NA	CC	CC	CC	CC	CC	CC	NN	NN	NN	NN	NN	NN	NN	NN	NN	NN	CC	AC	CC	CC	AC	CC	CC	CC	CC	CC	CC	CC	CC	CC	CC	CC	CC	AC	CC	AC	CC	CC	AA
TcSNP378	A/C	4	50.343	+	NA	NA	NA	NA	NA	NA	NN	CC	NN	CC	NN	CC	NN	AA	AA	AA	AA	AA	AA	AA	AA	AA	CC	AC	AA	AC	NN	AC	CC	CC	CC	CC	CC	CC	CC	CC	NN	NN	CC	NN	CC	NN	CC	NN	CC
TcSNP455	A/C	9	81.271	+	NA	NA	NA	NA	NA	NA	AC	CC	CC	CC	AC	CC	CC	CC	CC	CC	CC	CC	CC	CC	CC	CC	CC	CC	CC	CC	AC	CC	AA	AA	AA	AA	AA	AA	AA	AA	AA	AA	AA	NN	AA	AA	AA	AA	CC
TcSNP1152	A/C	11	1	+	NA	NA	NA	NA	NA	NA	AA	AC	AC	AA	CC	CC	CC	CC	CC	CC	CC	CC	CC	CC	CC	CC	CC	AC	AA	CC	CC	CC	AA	AA	AC	AA	AC	AA	AA	AA	AA	AA	AC	CC	CC	CC	AC	CC	CC
TcSNP42	A/C	1	71.406	+	NA	NA	NA	NA	NA	NA	CC	CC	CC	CC	CC	CC	AA	AA	AA	AA	AA	AA	AA	AA	AA	AA	CC	CC	CC	AC	AC	AC	CC	CC	CC	CC	CC	CC	CC	CC	CC	CC	CC	AC	CC	CC	CC	CC	CC
TcSNP560	A/C	10	28.372	+	NA	NA	NA	NA	NA	NA	AC	CC	CC	CC	CC	AA	NN	CC	CC	CC	CC	CC	CC	CC	CC	CC	AA	AA	AA	AA	AC	AC	CC	CC	CC	CC	CC	CC	CC	CC	CC	CC	CC	AC	CC	CC	CC	CC	AA
TcSNP414	A/C	4	37.693	+	NA	NA	NA	NA	NA	NA	CC	AC	AA	AA	AC	CC	NN	CC	CC	CC	CC	CC	CC	CC	CC	CC	AA	CC	AC	CC	AC	CC	CC	CC	CC	CC	CC	CC	CC	CC	CC	CC	CC	CC	CC	CC	CC	CC	CC
TcSNP731	A/C	10	18.941	+	NA	NA	NA	NA	NA	NA	AC	AA	AA	AA	AA	CC	AA	AA	AA	AA	AA	AA	AA	AA	AA	AA	CC	CC	CC	CC	AC	AC	AA	AA	AA	AA	AA	AA	AA	AA	AA	AA	AA	AA	AA	AA	AA	AA	CC
TcSNP64	A/C	5	65.728	+	NA	NA	NA	NA	NA	NA	AC	AA	AC	AC	AC	AA	NN	CC	CC	CC	CC	CC	CC	CC	CC	CC	AA	CC	CC	AC	AC	AC	CC	CC	CC	CC	CC	CC	CC	CC	CC	CC	CC	AC	CC	CC	CC	CC	AC
TcSNP661	A/C	2	64.931	+	NA	NA	NA	NA	NA	NA	CC	CC	CC	AC	AC	AA	AC	CC	CC	CC	CC	CC	CC	CC	CC	CC	AA	AC	AC	CC	AC	AC	AA	AA	AA	AA	AA	AA	AA	AA	AA	AA	AA	NN	AA	AA	AA	AA	AC
TcSNP15	A/C	7	29.54	+	NA	NA	NA	NA	NA	NA	NN	AC	CC	CC	NN	AA	CC	CC	CC	CC	CC	CC	CC	CC	CC	CC	AA	AC	AC	AC	NN	AC	CC	CC	CC	CC	CC	CC	CC	CC	CC	NN	CC	NN	CC	CC	CC	CC	AA
TcSNP150	A/C	5	34.818	+	NA	NA	NA	NA	NA	NA	AC	AA	CC	CC	CC	AA	CC	CC	CC	CC	CC	CC	CC	CC	CC	CC	AA	AA	AC	AA	AC	AC	AA	AA	AA	AA	AA	AA	AA	AA	AA	AA	AA	NN	AA	AA	AA	AA	AC
TcSNP578	A/C	1	25.979	+	NA	NA	NA	NA	NA	NA	NN	CC	CC	CC	AC	AA	AA	AA	AA	AA	AA	AA	AA	AA	AA	AA	CC	AC	NN	AC	NN	AC	AA	AA	AA	AA	AA	AA	AA	AA	AA	AA	AA	AC	AA	AA	AA	AA	AC
TcSNP1165	A/C	2	13.76	+	NA	NA	NA	NA	NA	NA	CC	AC	AA	CC	AC	CC	AA	AA	AA	AA	AA	AA	AA	AA	AA	AA	CC	CC	CC	AC	AC	AC	CC	CC	CC	CC	CC	CC	CC	CC	CC	CC	CC	NN	CC	CC	CC	CC	AC
TcSNP563	A/C	9	69.605	+	NA	NA	NA	NA	NA	NA	NN	CC	CC	CC	AC	CC	NN	CC	CC	CC	CC	CC	CC	CC	CC	CC	AA	AC	AC	AC	AC	AC	AA	AA	AA	AA	AA	AA	AA	AA	AA	AA	AA	AC	AA	AA	AA	AA	AA
TcSNP1449	A/C	5	19.969	+	NA	NA	NA	NA	NA	NA	CC	CC	AA	AA	AC	CC	AA	AA	AA	AA	AA	AA	AA	AA	AA	AA	CC	CC	AC	CC	AA	AC	CC	CC	CC	CC	CC	CC	CC	CC	CC	CC	CC	AC	CC	CC	CC	CC	CC
TcSNP191	A/C	3	75.629	+	NA	NA	NA	NA	NA	NA	CC	AC	AC	AC	AA	CC	AA	AA	AA	AA	AA	AA	AA	AA	AA	AA	CC	AC	CC	AC	AC	AC	CC	CC	CC	CC	CC	CC	CC	CC	CC	CC	CC	AC	CC	CC	CC	CC	AC
TcSNP671	A/C	1	35.577	+	NA	NA	NA	NA	NA	NA	CC	AC	AC	AC	CC	AA	CC	CC	CC	CC	CC	CC	CC	CC	CC	CC	CC	AC	CC	CC	AC	AC	AA	AA	AA	AA	AA	AA	AA	AA	AA	AA	AA	AC	AA	AA	AA	AA	AC
TcSNP1516	A/C	4	9.117	+	NA	NA	NA	NA	NA	NA	AC	AC	AC	AC	AC	CC	CC	CC	CC	CC	CC	CC	CC	CC	CC	CC	CC	AC	AC	CC	CC	CC	AC	CC	AA	AC	AA	AA	CC	CC	AA	AA	AC	AC	AA	AA	AC	AA	CC
TcSNP179	A/C	11	1	+	NA	NA	NA	NA	NA	NA	AC	NN	AA	AA	AC	AA	CC	CC	CC	CC	CC	CC	CC	CC	CC	CC	CC	AC	CC	AC	AC	AC	AA	NN	AA	AA	AA	AA	AA	AA	AA	AA	AA	NN	AA	AA	AA	AA	AA
TcSNP1305	A/C	9	46.873	+	NA	NA	NA	NA	NA	NA	AC	AA	NN	CC	CC	CC	CC	CC	CC	CC	CC	CC	CC	CC	NN	NN	AA	CC	NN	CC	AC	CC	AA	AA	AA	AA	AA	AA	AA	AA	AA	AA	AA	NN	AA	AA	AA	AA	CC
TcSNP1280	A/C	1	2.925	+	NA	NA	NA	NA	NA	NA	CC	CC	AC	CC	AC	CC	AA	AA	AA	AA	AA	AA	AA	AA	AA	AA	CC	CC	CC	AA	CC	AA	AA	AA	AA	AA	AA	AA	AA	AA	AA	AA	AA	NN	AA	AA	AA	AA	AC
TcSNP529	A/C	1	41.178	+	NA	NA	NA	NA	NA	NA	NN	AA	AC	CC	AC	CC	CC	CC	CC	CC	CC	CC	CC	CC	CC	CC	CC	AC	AA	CC	AC	CC	AA	AA	AA	AA	AA	AA	AA	AA	AA	AA	AA	AC	AA	AA	AA	AA	CC
TcSNP1444	A/C	9	38.3	+	NA	NA	NA	NA	NA	NA	AA	CC	AA	AA	AC	CC	CC	CC	CC	CC	CC	CC	CC	CC	CC	CC	CC	AC	CC	CC	CC	CC	CC	CC	CC	CC	CC	CC	CC	CC	CC	CC	CC	AC	CC	CC	CC	CC	CC
TcSNP515	A/C	3	42.585	+	NA	NA	NA	NA	NA	NA	AC	CC	CC	CC	CC	AA	AA	AA	AA	AA	AA	AA	AA	AA	AA	AA	CC	CC	AC	AC	AC	AC	CC	CC	CC	CC	CC	CC	CC	CC	CC	CC	CC	AC	CC	CC	CC	CC	AC
TcSNP268	A/C	4	42.151	+	NA	NA	NA	NA	NA	NA	AC	CC	CC	CC	AA	CC	AA	AA	AA	AA	AA	AA	AA	AA	AA	AA	CC	CC	CC	AC	AC	AC	CC	CC	CC	CC	CC	CC	CC	CC	CC	CC	CC	NN	CC	CC	CC	CC	CC
TcSNP446	A/C	8	28.884	+	NA	NA	NA	NA	NA	NA	CC	AC	AC	AC	CC	CC	AA	AA	AA	AA	AA	AA	AA	AA	AA	AA	CC	AC	AC	AC	AC	AC	CC	CC	CC	CC	CC	CC	CC	CC	CC	CC	CC	AC	CC	CC	CC	CC	AA
TcSNP316	A/C	2	24.404	+	NA	NA	NA	NA	NA	NA	CC	CC	AA	CC	AC	CC	AA	AA	AA	AA	AA	AA	AA	AA	AA	AA	CC	CC	CC	AC	AC	AC	CC	CC	CC	CC	CC	CC	CC	CC	CC	CC	CC	AC	CC	CC	CC	CC	AC
TcSNP160	A/C	5	10.011	+	NA	NA	NA	NA	NA	NA	AC	AC	CC	CC	CC	CC	NN	CC	CC	CC	CC	CC	CC	CC	CC	CC	AA	CC	CC	CC	AC	CC	AA	AA	AA	AA	AA	AA	AA	AA	AA	AA	AA	AC	AA	AA	AA	AA	AC
TcSNP1366	A/C	1	67.567	+	NA	NA	NA	NA	NA	NA	NN	AC	NN	NN	NN	AA	NN	NN	CC	CC	NN	NN	NN	NN	NN	NN	NN	AC	AC	NN	NN	AC	AA	AA	AA	AA	AA	AA	AA	AA	AA	NN	AA	NN	AA	NN	NN	AA	AA
TcSNP467	A/C	3	45.083	+	NA	NA	NA	NA	NA	NA	AC	CC	CC	CC	AC	CC	AA	AA	AA	AA	AA	AA	AA	AA	AA	AA	CC	AC	AC	AC	AC	AC	CC	CC	CC	CC	CC	CC	CC	CC	CC	CC	CC	AC	CC	CC	CC	CC	AC
TcSNP534	A/C	1	49.823	+	NA	NA	NA	NA	NA	NA	CC	CC	CC	CC	NN	AA	CC	CC	CC	CC	CC	CC	CC	CC	CC	CC	AA	AC	CC	AC	NN	AC	CC	CC	CC	CC	CC	CC	CC	CC	CC	CC	CC	NN	CC	CC	CC	CC	AA
TcSNP1368	A/C	9	31.176	+	NA	NA	NA	NA	NA	NA	CC	AC	CC	CC	AC	CC	AA	AA	AA	AA	AA	AA	AA	AA	AA	AA	CC	CC	AA	AC	AC	AC	CC	CC	CC	CC	CC	CC	CC	CC	CC	CC	CC	AA	CC	CC	CC	CC	CC
TcSNP709	A/C	1	90.607	+	NA	NA	NA	NA	NA	NA	CC	AC	AC	AA	AC	CC	AA	AA	AA	AA	AA	AA	AA	AA	AA	AA	CC	CC	CC	AC	AC	AC	AA	AC	AA	CC	AC	CC	AC	AC	AA	AA	AA	AC	CC	AC	AC	AC	CC
TcSNP19	A/C	3	38.848	+	NA	NA	NA	NA	NA	NA	AA	CC	NN	CC	AC	CC	NN	AA	AA	AA	AA	AA	AA	AA	AA	AA	CC	CC	NN	AC	NN	AC	CC	AC	NN	AA	AA	AC	CC	CC	AC	CC	AC	NN	AC	AC	AC	NN	CC
TcSNP544	A/C	1	68.644	+	NA	NA	NA	NA	NA	NA	AC	AC	CC	AC	NN	CC	AA	AA	AA	AA	AA	AA	AA	AA	AA	AA	CC	AC	CC	AC	NN	AC	CC	CC	CC	CC	CC	CC	CC	CC	CC	AC	CC	NN	CC	CC	CC	CC	AC
TcSNP137	A/C	11	1	+	NA	NA	NA	NA	NA	NA	AA	AA	AC	AA	AC	AA	CC	CC	CC	CC	CC	CC	CC	CC	CC	CC	CC	AC	AA	CC	CC	CC	CC	CC	CC	CC	CC	CC	CC	CC	CC	CC	CC	AC	CC	CC	CC	CC	CC
TcSNP547	A/C	8	11.283	+	NA	NA	NA	NA	NA	NA	AA	AA	AA	AA	AA	CC	CC	CC	CC	CC	CC	CC	CC	CC	CC	CC	CC	AC	AC	CC	AC	CC	CC	CC	CC	CC	CC	CC	CC	CC	CC	CC	CC	AC	CC	CC	CC	CC	CC
TcSNP1131	A/C	9	13.681	+	NA	NA	NA	NA	NA	NA	CC	CC	AC	AC	CC	AA	CC	CC	CC	CC	CC	CC	CC	CC	CC	CC	AA	CC	CC	AC	AC	AC	CC	CC	CC	CC	CC	CC	CC	CC	CC	CC	CC	AC	CC	CC	CC	CC	AC
TcSNP591	A/C	1	30.137	+	NA	NA	NA	NA	NA	NA	AA	AA	AA	AA	AC	AA	CC	CC	CC	CC	CC	CC	CC	CC	CC	CC	AA	CC	CC	CC	CC	AC	CC	CC	CC	CC	CC	AC	AC	AA	AC	CC	AA	NN	CC	CC	CC	AC	AC
TcSNP1217	A/C	3	21.299	+	NA	NA	NA	NA	NA	NA	CC	CC	CC	CC	CC	CC	AA	AA	AA	AA	AA	AA	AA	AA	AA	AA	CC	CC	AA	AA	AC	AC	AA	AA	AA	AA	AA	AA	AA	AA	AA	AA	AA	NN	AA	AA	AA	AA	AC
TcSNP617	A/C	2	30.099	+	NA	NA	NA	NA	NA	NA	AA	AC	AA	CC	AC	CC	AC	AA	AA	AA	AA	AA	AA	AA	AA	AA	CC	CC	CC	AC	AA	AC	CC	CC	CC	CC	CC	CC	CC	CC	CC	CC	CC	AC	CC	CC	CC	CC	CC
TcSNP453	A/C	3	72.646	+	NA	NA	NA	NA	NA	NA	CC	CC	CC	CC	CC	CC	AA	AA	AA	AA	AA	AA	AA	AA	AA	AA	AA	AC	AA	AA	AC	AC	CC	CC	CC	CC	CC	CC	CC	CC	CC	CC	CC	AC	CC	CC	CC	CC	AA
TcSNP696	A/C	3	72.646	+	NA	NA	NA	NA	NA	NA	CC	CC	CC	CC	CC	CC	AA	AA	AA	AA	AA	AA	AA	AA	AA	AA	AA	AC	AA	AA	AA	AC	CC	CC	CC	CC	CC	CC	CC	CC	CC	CC	CC	AC	CC	CC	CC	CC	AA
TcSNP1205	A/C	4	63.704	+	NA	NA	NA	NA	NA	NA	AC	AA	AA	AA	AC	AA	CC	CC	CC	CC	CC	CC	CC	CC	CC	CC	AA	AC	CC	AC	AA	AC	CC	CC	AA	AC	AA	AC	CC	CC	CC	AC	AA	AC	AA	NN	AA	AA	AC
TcSNP1457	A/C	3	42.097	+	NA	NA	NA	NA	NA	NA	AC	CC	CC	AC	AA	CC	AA	AA	AA	AA	AA	AA	AA	AA	AA	AA	CC	CC	AC	AC	AC	AC	AA	AA	AA	AA	AA	AA	AA	AA	AA	AA	AA	AC	AA	AA	AA	AA	AC
TcSNP1401	A/C	1	90.797	+	NA	NA	NA	NA	NA	NA	AC	AC	AA	AC	CC	CC	AC	CC	CC	CC	CC	CC	CC	CC	CC	CC	CC	AC	CC	CC	AC	CC	AC	AA	AA	AA	AA	AA	AC	AA	AC	AA	AA	AC	AA	AA	AA	AA	CC
TcSNP1323	A/C	2	15.608	+	NA	NA	NA	NA	NA	NA	CC	AC	AC	CC	CC	CC	AA	AA	AA	AA	AA	AA	AA	AA	AA	AA	CC	CC	AC	AC	AC	AC	CC	CC	CC	CC	CC	CC	CC	CC	CC	CC	CC	AC	CC	CC	CC	CC	AC
TcSNP1407	A/C	5	13.25	+	NA	NA	NA	NA	NA	NA	AC	CC	CC	CC	CC	AA	NN	CC	CC	CC	CC	CC	CC	CC	CC	CC	AA	CC	CC	CC	AA	CC	AA	AA	AA	AA	AA	AA	AA	AA	AA	AA	AA	AC	AA	AA	AA	AA	AC
TcSNP703	A/C	3	8.471	+	NA	NA	NA	NA	NA	NA	AC	CC	AC	CC	AC	CC	AA	AA	AA	AA	AA	AA	AA	AA	AA	AA	CC	AC	AA	AC	AA	AC	AA	AA	AA	AA	AA	AA	AA	AA	AA	AA	AA	NN	AA	AA	AA	AA	AC
TcSNP1360	A/C	5	23.919	+	NA	NA	NA	NA	NA	NA	AA	AC	CC	CC	AC	CC	AA	AA	AA	AA	AA	AA	AA	AA	AA	AA	CC	AA	AC	AA	AC	AC	CC	CC	CC	CC	CC	CC	CC	CC	CC	CC	CC	NN	CC	CC	CC	CC	AC
TcSNP1258	A/C	2	21.143	+	NA	NA	NA	NA	NA	NA	AC	AC	CC	AA	AC	AA	NN	CC	CC	CC	CC	CC	CC	CC	CC	CC	AA	AA	AC	AC	AC	AC	CC	CC	CC	CC	CC	CC	CC	AC	CC	AC	CC	AC	CC	AC	CC	CC	AC
TcSNP199	A/C	4	8.157	+	NA	NA	NA	NA	NA	NA	AC	AA	AA	AA	AA	CC	AA	AA	AA	AA	AA	AA	AA	AA	AA	AA	CC	AC	AA	AA	AC	AC	CC	CC	CC	CC	CC	CC	CC	CC	CC	CC	CC	NN	CC	CC	CC	CC	AC
TcSNP210	A/C	9	20.895	+	NA	NA	NA	NA	NA	NA	AA	AA	AC	AC	NN	CC	NN	AA	AA	AA	AA	AA	AA	AA	AA	AA	CC	AC	AC	AC	NN	AC	CC	CC	CC	CC	CC	CC	CC	CC	CC	NN	CC	NN	CC	CC	CC	CC	CC
TcSNP1101	A/C	11	1	+	NA	NA	NA	NA	NA	NA	AA	CC	CC	CC	CC	AA	CC	CC	CC	CC	CC	CC	CC	CC	CC	CC	AA	CC	AC	CC	AC	CC	CC	CC	CC	CC	CC	CC	CC	CC	CC	CC	CC	NN	CC	CC	CC	CC	AC
TcSNP10	A/C	1	90.797	+	NA	NA	NA	NA	NA	NA	AC	AC	AA	AC	CC	CC	CC	CC	CC	CC	CC	CC	CC	CC	CC	CC	CC	AC	CC	CC	AC	CC	AC	AA	AA	AA	AA	AA	AC	AA	AC	AA	AA	NN	AA	AA	AA	AA	CC
TcSNP151	A/C	8	43.075	+	NA	NA	NA	NA	NA	NA	CC	AC	CC	AA	AC	CC	AA	AA	AA	AA	AA	AA	AA	AA	AA	AA	CC	CC	AC	AC	AC	AC	AA	AA	AA	AA	AA	AA	AA	AA	AA	AA	AA	AA	AA	AA	AA	AA	CC
TcSNP1431	A/C	1	90.797	+	NA	NA	NA	NA	NA	NA	AA	CC	AC	AC	AC	CC	CC	CC	CC	CC	CC	CC	CC	CC	CC	CC	CC	CC	AC	CC	AC	CC	CC	CC	CC	CC	CC	CC	CC	CC	CC	CC	CC	AC	CC	CC	CC	CC	CC
TcSNP413	A/C	3	74.379	+	NA	NA	NA	NA	NA	NA	AC	AA	AC	AA	CC	AA	CC	CC	CC	CC	CC	CC	CC	CC	CC	CC	AA	AC	AA	AC	AC	AC	AA	AA	AA	AA	AA	AA	AA	AA	AA	AC	AA	NN	AA	AA	AA	AA	AC
TcSNP24	A/C	9	59.168	+	NA	NA	NA	NA	NA	NA	NN	CC	CC	CC	NN	AA	NN	CC	CC	CC	CC	CC	CC	CC	CC	CC	AA	CC	AC	AC	NN	AC	AA	AA	AA	AA	AA	AA	AA	AA	AA	AA	AA	NN	AA	AA	AA	AA	AC
TcSNP1278	A/C	2	23.613	+	NA	NA	NA	NA	NA	NA	AC	AC	CC	AA	AC	CC	CC	CC	CC	CC	CC	CC	CC	CC	CC	CC	CC	AC	AC	CC	AC	CC	AA	AA	AA	AA	AA	AA	AA	AA	AA	AA	AA	NN	AA	AA	AA	AA	CC
TcSNP264	A/C	9	40.532	+	NA	NA	NA	NA	NA	NA	AC	AA	AA	AA	AA	CC	NN	CC	CC	CC	CC	CC	CC	CC	CC	CC	CC	AC	AA	CC	AC	CC	CC	CC	CC	CC	CC	CC	CC	CC	CC	CC	CC	AC	CC	CC	CC	CC	CC
TcSNP1408	A/C	5	67.565	+	NA	NA	NA	NA	NA	NA	AC	AA	AC	NN	CC	CC	CC	CC	CC	CC	CC	CC	CC	CC	CC	CC	CC	AC	AA	CC	AC	CC	AA	AA	AA	AA	AA	NN	AA	AA	AA	NN	AC	AA	AA	AA	AA	AA	CC
TcSNP1125	A/C	3	25.302	+	NA	NA	NA	NA	NA	NA	AC	AA	AA	AC	AC	AA	CC	CC	CC	CC	CC	CC	CC	CC	CC	CC	AA	AC	AC	CC	AC	AC	AC	AC	AC	AA	AA	AC	AC	AC	AA	AC	AC	AC	AC	AA	CC	AA	AC
TcSNP148	A/C	3	62.187	+	NA	NA	NA	NA	NA	NA	AC	CC	CC	CC	CC	CC	AA	AA	AA	AA	AA	AA	AA	AA	AA	AA	CC	CC	AA	AA	AC	AC	CC	CC	CC	CC	CC	CC	CC	CC	CC	CC	CC	AC	CC	CC	CC	CC	AC
TcSNP1322	A/C	3	2.192	+	NA	NA	NA	NA	NA	NA	AC	CC	CC	CC	AC	CC	AA	AA	AA	AA	AA	AA	AA	AA	AA	AA	AA	AC	CC	CC	AC	AC	AA	CC	AC	AA	CC	AA	CC	AC	CC	AC	CC	AC	AC	AA	AA	AC	AC
TcSNP1027	A/C	3	1.103	+	NA	NA	NA	NA	NA	NA	AC	CC	AC	AA	AC	CC	AA	AA	AA	AA	AA	AA	AA	AA	AA	AA	AA	AC	CC	CC	AC	AC	AA	CC	AC	AA	CC	AA	CC	AC	CC	AC	CC	AC	AC	AA	AA	AC	AC
TcSNP272	A/C	3	58.019	+	NA	NA	NA	NA	NA	NA	AC	AA	CC	AA	CC	CC	NN	CC	CC	CC	CC	CC	CC	CC	CC	CC	AA	AC	CC	AC	AC	AC	CC	CC	AC	CC	CC	AC	CC	CC	CC	CC	CC	AC	CC	AC	CC	CC	AC
TcSNP561	A/C	6	21.104	+	NA	NA	NA	NA	NA	NA	CC	CC	CC	CC	CC	AA	AA	AA	AA	AA	AA	AA	AA	AA	AA	AA	AA	AC	AC	AA	AC	AA	CC	CC	AC	AA	CC	CC	CC	CC	CC	CC	CC	AC	CC	CC	CC	CC	AA
TcSNP531	A/C	1	65.017	+	NA	NA	NA	NA	NA	NA	CC	CC	CC	CC	CC	AA	CC	CC	CC	CC	CC	NN	CC	CC	CC	CC	AA	AC	AC	AC	AA	AC	AA	AC	CC	CC	CC	CC	AC	AC	AC	CC	AC	AC	CC	AC	AC	AC	AA
TcSNP1072	A/C	2	19.709	+	NA	NA	NA	NA	NA	NA	AC	AC	CC	CC	CC	CC	CC	CC	CC	CC	CC	CC	CC	CC	CC	CC	CC	CC	AC	CC	AC	CC	AA	AA	AA	AA	AA	AA	AA	AC	AA	AC	AA	NN	AA	AC	AA	AA	CC
TcSNP176	A/C	3	45.528	+	NA	NA	NA	NA	NA	NA	AC	AA	AC	AC	AA	CC	AA	AA	AA	AA	AA	AA	AA	AA	AA	AA	CC	AC	AC	AA	AC	AC	CC	CC	CC	CC	CC	CC	CC	CC	CC	CC	CC	NN	CC	CC	CC	CC	AC
TcSNP273	A/C	5	38.61	+	NA	NA	NA	NA	NA	NA	AC	CC	AA	AC	AC	AA	CC	CC	CC	CC	CC	CC	CC	CC	CC	CC	AA	AC	AC	AA	AC	AC	AA	AA	AA	AA	AC	AA	CC	AC	AA	AA	AA	AC	AC	AA	AA	AA	AC
TcSNP1127	A/C	8	25.189	+	NA	NA	NA	NA	NA	NA	AA	AC	CC	CC	AC	CC	AA	AA	AA	AA	AA	AA	AA	AA	AA	AA	CC	AC	AC	AC	CC	AC	AA	AA	AA	AA	AA	AA	AA	AA	AA	AA	AA	AC	AA	AA	AA	AA	AC
TcSNP1180	A/C	4	60.36	+	NA	NA	NA	NA	NA	NA	AC	AA	AA	AA	CC	AA	CC	CC	CC	CC	CC	CC	CC	CC	CC	CC	CC	AC	AA	CC	CC	CC	CC	CC	CC	AC	CC	AC	AC	CC	CC	CC	CC	AC	CC	AA	AC	CC	CC
TcSNP1426	A/C	8	30.811	+	NA	NA	NA	NA	NA	NA	AC	CC	AC	AC	CC	CC	AA	AA	AA	AA	AA	AA	AA	AA	AA	AA	CC	AC	AC	AC	CC	AC	CC	CC	CC	CC	CC	CC	CC	CC	CC	CC	CC	AC	CC	CC	CC	CC	AC
TcSNP380	A/C	2	64.279	+	NA	NA	NA	NA	NA	NA	AA	CC	CC	AC	AA	AA	NN	CC	CC	CC	CC	CC	CC	CC	CC	CC	AA	AC	AC	CC	AA	AC	CC	CC	CC	CC	CC	CC	CC	CC	CC	CC	CC	AA	CC	CC	CC	CC	AC
TcSNP439	A/C	11	1	+	NA	NA	NA	NA	NA	NA	CC	CC	AA	AA	AC	CC	NN	CC	CC	CC	CC	CC	CC	CC	CC	CC	CC	AA	AA	AA	AA	AC	AA	AA	AA	AA	AA	AA	AA	AA	AA	AA	AA	AC	AA	AA	AA	AA	AC
TcSNP169	A/C	1	42.017	+	NA	NA	NA	NA	NA	NA	AA	CC	AC	AA	AC	CC	CC	CC	CC	CC	CC	CC	CC	CC	CC	CC	CC	CC	CC	CC	CC	CC	AA	AA	AA	AA	AA	AA	AA	AA	AA	AA	AA	AC	AA	AA	AA	AA	CC
TcSNP189	A/C	8	4.245	+	NA	NA	NA	NA	NA	NA	AC	AA	AC	AC	AA	CC	AA	AA	AA	AA	AA	AA	AA	AA	AA	AA	CC	AC	AC	AC	AC	AC	CC	CC	CC	CC	CC	CC	CC	CC	CC	CC	CC	AC	CC	CC	CC	CC	AC
TcSNP1334	A/C	3	47.936	+	NA	NA	NA	NA	NA	NA	AC	AC	CC	CC	CC	CC	AA	AA	AA	AA	AA	AA	AA	AA	AA	AA	CC	CC	AC	AC	AC	AC	CC	CC	CC	CC	CC	CC	CC	CC	CC	CC	CC	AC	CC	CC	CC	CC	AC
TcSNP1340	A/C	9	13.218	+	NA	NA	NA	NA	NA	NA	AC	AA	CC	CC	AA	CC	AA	AA	AA	AA	AA	AA	AA	AA	AA	AA	CC	AC	AA	AC	CC	AC	AA	AA	AA	AA	AA	AA	AA	AA	AA	AA	AA	AC	AA	AA	AA	AA	AC
TcSNP677	A/C	11	1	+	NA	NA	NA	NA	NA	NA	NN	AA	AA	AA	NN	AA	AC	NN	NN	CC	NN	NN	NN	NN	NN	NN	AA	AA	NN	CC	NN	AC	AA	AA	AA	AA	NN	NN	AA	AA	AA	NN	AA	NN	AA	AA	AA	AA	AC
TcSNP1062	A/C	3	18.525	+	NA	NA	NA	NA	NA	NA	CC	AC	CC	CC	CC	AA	AA	AA	AA	AA	AA	AA	AA	AA	AA	AA	AA	AC	CC	AA	AC	AA	CC	CC	CC	CC	CC	CC	CC	CC	CC	CC	CC	AC	CC	CC	CC	CC	AA
TcSNP1175	A/C	4	44.876	+	NA	NA	NA	NA	NA	NA	AC	CC	CC	CC	AA	CC	AA	AA	AA	AA	AA	AA	AA	AA	AA	AA	CC	CC	CC	AC	AC	AC	AA	AA	AA	AA	AA	AA	AA	AA	AA	AA	AA	NN	AA	AA	AA	AA	CC
TcSNP593	A/C	1	75.733	+	NA	NA	NA	NA	NA	NA	CC	CC	AC	AC	NN	CC	AA	AA	AA	AA	AA	AA	AA	AA	AA	AA	CC	CC	AC	AC	AC	AC	AA	AA	AC	AA	AA	AA	AA	AA	AA	AC	AC	CC	AC	AC	AC	AA	CC
TcSNP184	A/C	9	41.742	+	NA	NA	NA	NA	NA	NA	AC	AA	AA	AA	AA	CC	AA	AA	AA	AA	AA	AA	AA	AA	AA	AA	CC	AC	AA	AC	AC	AC	CC	CC	CC	CC	CC	CC	CC	CC	CC	CC	CC	AC	CC	CC	CC	CC	CC
TcSNP1386	A/C	11	1	+	NA	NA	NA	NA	NA	NA	AA	AC	NN	AC	AC	CC	NN	NN	NN	NN	NN	NN	NN	NN	NN	NN	CC	AC	AC	CC	NN	CC	NN	NN	NN	NN	NN	CC	NN	NN	NN	NN	NN	AC	NN	CC	CC	NN	NN
TcSNP343	A/C	3	22.998	+	NA	NA	NA	NA	NA	NA	CC	AA	AA	AA	AA	AA	CC	NN	NN	NN	NN	NN	NN	NN	NN	NN	AA	AC	AC	NN	AC	NN	CC	CC	CC	CC	CC	CC	CC	CC	CC	CC	CC	CC	CC	CC	CC	CC	NN
TcSNP362	A/C	11	1	+	NA	NA	NA	NA	NA	NA	NN	AC	AA	AA	NN	AA	NN	CC	CC	CC	CC	CC	CC	CC	CC	CC	AA	AC	AC	AC	NN	CC	AA	AA	AA	AA	AC	AC	AA	AA	AA	NN	AA	NN	AA	AA	AA	AA	CC
TcSNP32	A/C	4	53.715	+	NA	NA	NA	NA	NA	NA	AA	CC	CC	CC	AA	CC	AA	AA	AA	AA	AA	AA	AA	AA	AA	AA	CC	CC	CC	AC	AA	AC	AA	AA	CC	AC	CC	AC	AA	AA	AA	AA	CC	AC	AA	AC	AC	CC	AC
TcSNP1331	A/C	10	33.998	+	NA	NA	NA	NA	NA	NA	NN	AC	AC	AC	NN	AA	NN	AA	AA	AA	AA	AA	AA	AA	AA	AA	CC	AC	AA	CC	NN	AC	CC	CC	CC	CC	CC	CC	CC	CC	CC	NN	CC	NN	CC	CC	CC	CC	CC
TcSNP704	A/C	10	53.231	+	NA	NA	NA	NA	NA	NA	AC	AA	AA	AC	AC	CC	CC	CC	CC	CC	CC	CC	CC	CC	CC	CC	CC	AC	AA	CC	AC	CC	CC	CC	CC	CC	CC	CC	CC	CC	CC	CC	CC	NN	CC	CC	CC	CC	CC
TcSNP1164	A/C	6	54.874	+	NA	NA	NA	NA	NA	NA	CC	CC	AC	AC	CC	CC	AA	AA	AA	AA	AA	AA	AA	AA	AA	AA	CC	AC	CC	CC	AC	AC	AA	AA	AA	AA	AA	AA	AA	AA	AA	AA	AA	AC	AA	AA	AA	AA	CC
TcSNP1026	A/C	5	73.957	+	NA	NA	NA	NA	NA	NA	AA	AA	AC	CC	AA	CC	CC	CC	CC	CC	CC	CC	CC	CC	CC	CC	AA	AA	AC	AC	AC	AC	CC	CC	CC	CC	CC	CC	CC	CC	CC	CC	CC	AC	CC	CC	CC	CC	AA
TcSNP1226	A/C	4	5.521	+	NA	NA	NA	NA	NA	NA	AC	AA	AA	AA	AA	AA	CC	CC	CC	CC	CC	CC	CC	CC	CC	CC	AA	AC	CC	AC	AA	AC	CC	CC	CC	CC	CC	CC	CC	CC	CC	CC	CC	NN	CC	CC	CC	CC	AC
TcSNP497	A/C	6	47.27	+	NA	NA	NA	NA	NA	NA	AA	AA	AA	AA	AC	NN	CC	CC	CC	CC	CC	CC	CC	CC	CC	CC	AA	AC	NN	AA	AA	AC	AA	AA	AA	AA	AA	AA	AA	AA	NN	AA	AA	NN	AA	AA	AA	NN	AA
TcSNP698	A/C	2	63.549	+	NA	NA	NA	NA	NA	NA	CC	AA	AA	AA	AC	CC	AA	AA	AA	AA	AA	AA	AA	AA	AA	AA	CC	AC	AC	AA	AC	AC	CC	CC	CC	CC	CC	CC	CC	CC	CC	CC	CC	NN	CC	CC	CC	CC	AC
TcSNP193	A/C	9	74.684	+	NA	NA	NA	NA	NA	NA	AC	AA	AA	AC	AC	AA	NN	CC	CC	CC	CC	CC	CC	CC	CC	CC	AA	AA	AA	AC	AC	AC	AA	AA	AA	AA	AA	AA	AA	AA	AA	AA	AA	NN	AA	AA	AA	AA	AA
TcSNP70	A/C	2	29.709	+	NA	NA	NA	NA	NA	NA	AC	AA	AA	CC	AC	CC	AA	AA	AA	AA	AA	AA	AA	AA	AA	AA	CC	CC	AC	AC	AC	AC	AA	AA	AA	AA	AA	AA	AA	AA	AA	AA	AA	NN	AA	AA	AA	AA	CC
TcSNP739	A/C	3	59.09	+	NA	NA	NA	NA	NA	NA	AC	AA	CC	AC	CC	AA	CC	CC	CC	CC	CC	CC	CC	CC	CC	CC	AA	AC	CC	AC	AC	AC	AA	AA	AC	AA	AC	AC	AA	AA	AA	AA	AA	NN	AC	AC	AC	AA	AC
TcSNP154	A/C	1	49.74	+	NA	NA	NA	NA	NA	NA	AA	AA	AC	AC	AA	CC	AA	AA	AA	AA	AA	AA	AA	AA	AA	AA	CC	AC	AA	AC	AC	AC	CC	CC	CC	CC	CC	CC	CC	CC	CC	CC	CC	AC	CC	CC	CC	CC	CC
TcSNP1459	A/C	11	1	+	NA	NA	NA	NA	NA	NA	NN	AA	AC	AA	NN	AA	NN	AC	CC	AC	AC	AC	CC	AC	AC	AC	AA	AA	AC	AA	NN	AC	AC	AC	AC	AC	AC	AC	AC	AC	AC	NN	AC	NN	AC	AC	AC	AC	AC
TcSNP319	A/C	9	7.242	+	NA	NA	NA	NA	NA	NA	AA	CC	CC	CC	AC	AA	NN	CC	CC	CC	CC	CC	CC	CC	CC	CC	AA	CC	CC	AC	AC	AC	CC	CC	CC	CC	CC	CC	CC	CC	CC	CC	CC	AC	CC	CC	CC	CC	AC
TcSNP388	A/C	11	1	+	NA	NA	NA	NA	NA	NA	AA	NN	AC	AC	AC	AA	NN	NN	NN	NN	NN	NN	NN	NN	NN	NN	AA	AC	AC	AC	NN	AC	AA	AA	AA	AA	AA	AA	AA	AA	AA	AA	AA	AC	AA	AA	AA	AA	CC
TcSNP192	A/C	9	79.324	+	NA	NA	NA	NA	NA	NA	AA	AC	CC	AC	AC	CC	AA	AA	AA	AA	AA	AA	AA	AA	AA	AA	CC	CC	CC	AC	AA	AC	CC	CC	CC	CC	CC	CC	CC	CC	CC	CC	CC	NN	CC	CC	CC	CC	CC
TcSNP416	A/C	9	62.617	+	NA	NA	NA	NA	NA	NA	AC	AC	CC	AC	AC	AA	AA	AA	AA	AA	AA	AA	AA	AA	AA	AA	AA	AC	AC	AC	CC	AC	AA	AA	AA	AA	AA	AA	AA	AA	AA	AA	AA	NN	AA	AA	AA	AA	AC
TcSNP1532	A/C	11	1	+	NA	NA	NA	NA	NA	NA	NN	NN	NN	NN	NN	NN	AA	CC	CC	CC	CC	CC	CC	CC	CC	CC	NN	NN	AA	CC	AA	CC	NN	NN	NN	NN	NN	NN	NN	NN	NN	AC	NN	AC	NN	NN	AC	NN	CC
TcSNP132	A/C	1	45.7	+	NA	NA	NA	NA	NA	NA	AA	CC	AC	AA	CC	AA	CC	CC	CC	CC	CC	CC	CC	CC	CC	CC	AA	AA	CC	AC	AC	AC	AA	AA	AA	AA	AA	AA	AA	AA	AA	AA	AA	AC	AA	AA	AA	AA	AA
TcSNP187	A/C	1	44.184	+	NA	NA	NA	NA	NA	NA	AC	AA	AC	AC	AC	CC	NN	AA	AA	AA	AA	AA	AA	AA	AA	AA	CC	AC	AA	AC	AC	AC	CC	CC	CC	CC	CC	CC	CC	CC	CC	CC	CC	NN	CC	CC	CC	AC	CC
TcSNP345	A/C	2	88.274	+	NA	NA	NA	NA	NA	NA	NN	AA	CC	NN	NN	AA	NN	NN	NN	CC	NN	NN	NN	NN	NN	CC	AA	AA	NN	NN	NN	AC	NN	AA	AA	AA	AA	AA	AA	AA	NN	NN	AA	NN	AA	NN	NN	AA	AC
TcSNP1435	A/C	5	1.943	+	NA	NA	NA	NA	NA	NA	AC	AC	AC	AA	NN	AA	CC	NN	NN	CC	CC	CC	NN	CC	CC	CC	AA	AC	AC	AA	AC	AC	AA	AA	AC	AA	AC	AC	AA	AA	AA	AA	AC	AC	AC	NN	AA	AA	AC
TcSNP1249	A/C	5	73.619	+	NA	NA	NA	NA	NA	NA	CC	CC	AC	AA	CC	CC	AA	AA	AA	AA	AA	AA	AA	AA	AA	AA	CC	CC	AC	AC	AC	AC	CC	CC	CC	CC	CC	CC	CC	CC	CC	CC	AA	AC	AC	AA	AC	AC	CC
TcSNP1058	A/C	1	51.907	+	NA	NA	NA	NA	NA	NA	AA	AA	AC	AC	CC	AA	CC	CC	CC	CC	CC	CC	CC	CC	CC	CC	AA	AA	AC	AC	AC	AC	CC	CC	CC	CC	CC	CC	CC	CC	CC	CC	CC	NN	CC	CC	CC	CC	AA
TcSNP1216	A/C	1	41.422	+	NA	NA	NA	NA	NA	NA	AA	CC	AC	AA	AC	CC	CC	CC	CC	CC	CC	CC	CC	CC	CC	CC	AA	AC	CC	AC	AC	AC	AA	AA	AA	AA	AA	AA	AA	AA	AA	AA	AA	AA	AA	AA	AA	AA	AA
TcSNP1350	A/C	1	88.984	+	NA	NA	NA	NA	NA	NA	AC	CC	AC	AC	NN	AA	AA	AA	AA	AA	AA	AA	AA	AA	AA	AA	AA	AC	AA	AA	AC	AA	CC	CC	CC	CC	CC	CC	CC	CC	CC	CC	CC	AC	CC	CC	CC	CC	AA
TcSNP269	A/C	8	44.974	+	NA	NA	NA	NA	NA	NA	NN	AA	AA	AA	NN	CC	NN	AA	AA	AA	AA	AA	AA	AA	AA	AA	CC	AC	AA	AC	NN	AC	AA	AA	AA	AA	AA	AA	AA	AA	AA	NN	AA	NN	AA	AA	AA	AA	CC
TcSNP185	A/C	10	58.165	+	NA	NA	NA	NA	NA	NA	AA	AA	AC	AA	AA	AA	AA	AA	AA	AA	AA	AA	AA	AA	AA	AA	AA	AA	AA	AC	AC	AC	AC	AC	AA	AC	AA	AC	AC	AC	AC	AC	AC	AC	AA	AC	AC	AC	AC
TcSNP1081	A/C	3	66.07	+	NA	NA	NA	NA	NA	NA	AC	AA	CC	AC	CC	AA	CC	CC	CC	CC	CC	CC	CC	CC	CC	CC	AA	AC	AA	CC	AC	AC	AA	AA	AA	AA	AA	AA	AA	AA	AA	AA	AA	AC	AA	AA	AA	AA	AC
TcSNP521	A/C	2	39.562	+	NA	NA	NA	NA	NA	NA	AA	AA	AC	AA	AA	CC	NN	CC	CC	CC	CC	CC	CC	CC	CC	CC	CC	AC	AC	CC	AC	CC	CC	CC	CC	CC	CC	CC	CC	CC	CC	CC	CC	CC	CC	CC	CC	CC	CC
TcSNP502	A/C	9	19.335	+	NA	NA	NA	NA	NA	NA	AC	AA	AC	AC	AC	CC	AA	AA	AA	AA	AA	AA	AA	AA	AA	AA	CC	AC	AA	AC	AC	AC	CC	CC	CC	CC	CC	CC	CC	CC	CC	CC	CC	NN	CC	CC	CC	CC	CC
TcSNP1228	A/C	11	1	+	NA	NA	NA	NA	NA	NA	CC	CC	CC	CC	CC	CC	AA	AA	AA	AA	AA	AA	AA	AA	AA	AA	CC	CC	CC	AA	AA	AA	CC	CC	CC	CC	CC	CC	CC	CC	CC	CC	CC	NN	CC	CC	CC	CC	AA
TcSNP186	A/C	11	1	+	NA	NA	NA	NA	NA	NA	CC	CC	CC	CC	CC	CC	AA	AA	AA	AA	AA	AA	AA	AA	AA	AA	CC	CC	CC	AA	AA	AA	CC	CC	CC	CC	CC	CC	CC	CC	CC	CC	CC	AC	CC	CC	CC	CC	AA
TcSNP1212	A/C	6	12.451	+	NA	NA	NA	NA	NA	NA	AA	AA	CC	CC	AC	AA	CC	CC	CC	CC	CC	CC	CC	CC	CC	CC	AA	AA	AA	CC	NN	AC	AA	AA	AA	AA	AA	AA	AA	AA	AA	AA	AA	AC	AA	AA	AA	AA	AA
TcSNP619	A/C	6	11.47	+	NA	NA	NA	NA	NA	NA	AC	AC	AA	AA	AC	CC	CC	CC	CC	CC	CC	CC	CC	CC	CC	CC	AA	AC	CC	AA	AA	AC	AC	CC	CC	CC	CC	CC	CC	CC	CC	CC	CC	AC	AC	CC	CC	CC	AA
TcSNP301	A/C	9	60.249	+	NA	NA	NA	NA	NA	NA	AC	AC	AA	AA	AA	CC	AA	AA	AA	AA	AA	AA	AA	AA	AA	AA	AA	AA	AC	AC	AC	AC	AA	AA	AA	AA	AA	AA	AA	AA	AA	AA	AA	AC	AA	AA	AA	AA	AC
TcSNP452	A/C	9	78.289	+	NA	NA	NA	NA	NA	NA	AC	AA	AA	AC	AC	AA	CC	CC	CC	CC	CC	CC	CC	CC	CC	CC	AA	AA	AA	AC	AC	AC	AA	AA	AA	AA	AA	AA	AA	AA	AA	AA	AA	AC	AA	AA	AA	AA	AA
TcSNP576	A/C	11	1	+	NA	NA	NA	NA	NA	NA	AC	CC	CC	CC	CC	CC	CC	CC	CC	CC	CC	CC	CC	CC	CC	CC	CC	CC	AC	CC	AC	CC	AA	AA	AA	AA	AA	AA	AA	AA	AA	AA	AA	NN	AA	AA	AA	AA	CC
TcSNP222	A/C	3	43.159	+	NA	NA	NA	NA	NA	NA	AA	AA	CC	AC	AC	AA	NN	CC	CC	CC	CC	CC	CC	CC	CC	CC	AA	CC	AA	AC	CC	AC	CC	CC	CC	CC	CC	CC	CC	CC	CC	CC	CC	AC	CC	CC	CC	CC	CC
TcSNP632	A/C	9	58.258	+	NA	NA	NA	NA	NA	NA	NN	AA	AA	AC	AA	CC	AA	AA	AA	AA	AA	AA	AA	AA	AA	AA	CC	AA	AC	AC	AC	AC	AA	AA	CC	CC	AC	CC	CC	AC	AC	AC	CC	NN	AC	CC	AC	CC	AC
TcSNP1484	A/C	6	46.061	+	NA	NA	NA	NA	NA	NA	AA	AC	AA	AC	AA	AA	NN	CC	CC	CC	CC	CC	CC	CC	CC	CC	CC	AC	AC	AA	AC	AC	CC	CC	CC	CC	CC	AC	CC	CC	CC	CC	CC	AC	CC	CC	CC	CC	AA
TcSNP427	A/C	9	82.395	+	NA	NA	NA	NA	NA	NA	AC	AA	AA	AC	AC	AA	NN	CC	CC	CC	CC	CC	CC	CC	CC	CC	AA	AA	AA	AC	CC	AC	AA	AA	AA	AA	AA	AA	AA	AA	AA	AA	AA	AC	AA	AA	AA	AA	AA
TcSNP441	A/C	4	2.543	+	NA	NA	NA	NA	NA	NA	AC	AC	AA	AA	AA	AA	AA	AA	AA	AA	AA	AA	AA	AA	AA	AA	AA	AC	AC	AA	AC	AA	AA	AA	AA	AA	AA	AA	AA	AA	AA	AA	AA	AC	AA	AA	AA	AA	AA
TcSNP1428	A/C	4	32.941	+	NA	NA	NA	NA	NA	NA	NN	CC	AC	AC	AA	CC	NN	NN	NN	NN	NN	NN	NN	NN	NN	NN	CC	AC	AA	CC	AA	CC	AA	AA	AA	AA	AA	AA	AA	AA	AA	AA	AA	AC	AA	AA	AA	AA	CC
TcSNP1102	A/C	1	19.106	+	NA	NA	NA	NA	NA	NA	CC	AC	CC	AC	CC	AA	CC	CC	CC	CC	CC	CC	CC	CC	CC	CC	AA	CC	CC	AC	AA	AC	AA	AA	AA	AA	AA	AA	AA	NN	AA	AA	AA	AC	AA	AA	AA	NN	AC
TcSNP1521	A/C	11	1	+	NA	NA	NA	NA	NA	NA	CC	CC	CC	CC	CC	CC	AA	AA	AA	AA	AA	AA	AA	AA	AA	AA	CC	CC	CC	AA	AA	AA	CC	CC	CC	CC	CC	CC	CC	CC	CC	CC	CC	AC	CC	CC	CC	CC	AA
TcSNP363	A/C	3	13.459	+	NA	NA	NA	NA	NA	NA	AC	NN	AC	AA	AC	AA	NN	NN	NN	CC	NN	NN	NN	NN	NN	NN	AA	CC	AA	AA	AA	AC	AA	AA	AA	AA	AA	NN	AA	AA	AA	AA	AA	NN	AA	AA	AA	AA	CC
TcSNP194	A/C	11	1	+	NA	NA	NA	NA	NA	NA	AA	AA	AA	AA	AC	AA	CC	NN	CC	CC	NN	NN	CC	NN	NN	NN	AA	AA	AA	CC	NN	CC	CC	CC	CC	CC	CC	CC	CC	CC	CC	CC	CC	AC	CC	CC	CC	NN	AA
TcSNP1302	A/C	1	40.957	+	NA	NA	NA	NA	NA	NA	CC	CC	AA	AC	AA	CC	AA	AA	AA	AA	AA	AA	AA	AA	AA	AA	CC	AC	AA	AC	AC	AC	AA	AA	AA	AA	AA	AA	AA	AA	AA	AA	AA	AC	AA	AA	AA	AA	CC
TcSNP1031	A/C	1	22.418	+	NA	NA	NA	NA	NA	NA	AC	CC	CC	CC	AC	CC	AA	AA	AA	AA	AA	AA	AA	AA	AA	AA	CC	AA	AA	AC	AC	AC	AA	AA	AA	AA	AA	AA	AA	AA	AA	AA	AA	AC	AA	AC	AA	AA	AC
TcSNP1000	A/C	9	83.518	+	NA	NA	NA	NA	NA	NA	AC	AA	AA	AC	AC	AA	CC	CC	CC	CC	CC	CC	CC	CC	CC	CC	AA	AA	AA	AC	CC	AC	AA	AA	AA	AA	AA	AA	AA	AA	AA	AA	AA	AC	AA	AA	AA	AA	AA
TcSNP1456	A/C	11	1	+	NA	NA	NA	NA	NA	NA	NN	AA	AC	AC	NN	AA	AA	AA	AA	AA	AA	AA	AA	AA	AA	AA	NN	AC	NN	AA	NN	AA	CC	CC	CC	NN	NN	CC	NN	AC	CC	CC	CC	NN	NN	NN	AC	NN	AA
TcSNP1098	A/C	11	1	+	NA	NA	NA	NA	NA	NA	AA	AA	AA	AA	AA	CC	CC	CC	CC	CC	CC	NN	CC	CC	CC	CC	CC	AC	AA	CC	AC	CC	AA	AA	AA	AA	AA	AA	AA	AA	AA	AA	AA	NN	AA	AA	AA	AA	CC
TcSNP1528	A/C	9	79.083	+	NA	NA	NA	NA	NA	NA	AC	AA	AA	AC	AC	AA	CC	CC	CC	CC	CC	CC	CC	CC	CC	CC	AA	AA	AA	AC	CC	AC	AA	AA	AA	AA	AA	AA	AA	AA	AA	AA	AA	AC	AA	AA	AA	AA	AA
TcSNP1527	A/C	6	59.202	+	NA	NA	NA	NA	NA	NA	AC	CC	AC	AC	AC	AA	AA	AA	AA	AA	AA	AA	AA	AA	AA	AA	CC	AC	AA	CC	AC	AC	AA	AA	AA	AA	AA	AA	AA	AA	AA	AA	AA	AC	AA	AA	AA	AA	AC
TcSNP1065	A/C	10	36.734	+	NA	NA	NA	NA	NA	NA	AA	AC	AC	AC	AC	CC	AA	AA	AA	AA	AA	AA	AA	AA	AA	AA	AA	AC	AC	AA	AA	AA	CC	CC	CC	CC	CC	CC	CC	CC	CC	CC	CC	NN	CC	CC	CC	CC	AA
TcSNP1163	A/C	9	60.512	+	NA	NA	NA	NA	NA	NA	AC	AA	AA	AA	NN	CC	NN	CC	CC	CC	CC	CC	CC	CC	CC	CC	AA	AC	AC	NN	NN	CC	AA	AA	AA	AA	AA	AA	AA	AA	AA	AA	AA	NN	AA	AA	AA	AA	CC
TcSNP1010	A/C	1	36.618	+	NA	NA	NA	NA	NA	NA	CC	CC	CC	CC	CC	CC	AC	AA	AA	AA	AA	AA	AA	AA	AA	AA	AA	CC	CC	AC	AC	AC	CC	AC	CC	AA	AC	CC	CC	CC	AC	AC	AC	AC	AC	AC	AC	AA	AC
TcSNP1277	A/C	3	51.833	+	NA	NA	NA	NA	NA	NA	AA	AA	AA	AA	AC	AA	NN	CC	CC	CC	CC	CC	CC	CC	CC	CC	AA	AC	AC	AC	AC	AC	AA	AA	AA	AA	AA	AA	AA	AA	AA	NN	AA	AC	AA	AA	AA	AA	CC
TcSNP611	A/C	5	13.777	+	NA	NA	NA	NA	NA	NA	NN	AC	AA	AA	NN	CC	NN	AA	AA	AA	AA	AA	AA	AA	AA	AA	CC	AA	AA	AA	NN	AA	AA	AA	AA	AA	AA	AA	AA	AA	AA	NN	AA	NN	AA	AA	AA	AA	AC
TcSNP653	A/C	10	50.469	+	NA	NA	NA	NA	NA	NA	NN	AA	AA	AC	NN	AA	NN	NN	NN	CC	NN	NN	NN	NN	NN	NN	CC	AC	AA	CC	NN	CC	AC	CC	AA	AA	AA	AC	AC	AA	AA	NN	AC	NN	AC	CC	AC	AC	CC
TcSNP1011	A/C	1	74.013	+	NA	NA	NA	NA	NA	NA	AA	AA	AA	AC	CC	AA	NN	CC	CC	CC	CC	CC	CC	CC	CC	CC	AA	AA	AC	AC	AC	AC	AA	AA	AA	AA	AA	AA	AA	AA	AA	AA	AA	AC	AA	AA	AA	AA	AA
TcSNP477	A/C	2	93.803	+	NA	NA	NA	NA	NA	NA	AA	AA	CC	AC	AC	AA	CC	CC	CC	CC	CC	CC	CC	CC	CC	CC	AA	AA	AA	AA	AC	AC	AC	CC	AA	AA	AA	AA	AA	AA	AA	AA	AA	AC	AA	AA	AA	AA	AA
TcSNP280	A/C	3	13.516	+	NA	NA	NA	NA	NA	NA	AA	AA	AC	CC	AC	CC	AA	AA	AA	AA	AA	AA	AA	AA	AA	AA	CC	AA	AA	CC	CC	AC	CC	CC	CC	CC	CC	CC	CC	CC	CC	CC	CC	AC	CC	CC	CC	CC	AA
TcSNP1106	A/C	2	64.669	+	NA	NA	NA	NA	NA	NA	AA	CC	AC	AC	AA	AA	CC	CC	CC	CC	CC	CC	CC	CC	CC	CC	AA	AC	AC	CC	AC	AC	AA	AA	AA	AA	AA	AA	AA	AA	AA	AA	AA	AC	AA	AA	AA	AA	AC
TcSNP1097	A/C	4	41.41	+	NA	NA	NA	NA	NA	NA	AC	AA	AA	AA	CC	AA	CC	CC	CC	CC	CC	CC	CC	CC	CC	CC	CC	AA	AA	AC	AC	AC	AC	AA	CC	AC	CC	AA	AA	AA	AA	AA	CC	AC	AA	CC	AC	CC	AA
TcSNP295	A/C	1	36.618	+	NA	NA	NA	NA	NA	NA	AC	AA	AC	AA	CC	AA	CC	CC	CC	CC	CC	CC	CC	CC	CC	CC	AA	AC	CC	CC	AC	AC	AA	AA	AA	AA	AA	AA	AA	AA	AA	AA	AA	CC	AA	AA	AA	AA	AA
TcSNP714	A/C	3	68.44	+	NA	NA	NA	NA	NA	NA	AA	AA	CC	AC	CC	AA	AA	AA	AA	AA	AA	AA	AA	AA	AA	AA	CC	AA	AC	AA	AC	AC	CC	CC	CC	CC	CC	CC	CC	CC	CC	CC	CC	AC	CC	CC	CC	CC	AA
TcSNP313	A/C	2	24.411	+	NA	NA	NA	NA	NA	NA	AC	AC	AA	CC	AC	AA	AA	AA	AA	AA	AA	AA	AA	AA	AA	AA	AA	AC	AC	AA	AC	AA	CC	CC	CC	CC	CC	CC	CC	CC	CC	CC	CC	AC	CC	CC	CC	CC	AA
TcSNP1362	A/C	8	30.913	+	NA	NA	NA	NA	NA	NA	AC	AC	CC	CC	AA	AA	CC	CC	CC	CC	CC	CC	CC	CC	CC	CC	AA	CC	CC	AC	AC	AC	AA	AA	AA	AA	AA	AA	AA	AA	AA	AA	AA	AC	AA	AA	AA	AA	CC
TcSNP341	A/C	9	33.76	+	NA	NA	NA	NA	NA	NA	AC	CC	AA	AA	AC	AA	NN	CC	CC	CC	CC	CC	CC	CC	CC	CC	AA	AA	CC	AC	AC	AC	AA	AA	AA	AA	AA	AA	AA	AA	AA	AA	AA	AA	AA	AA	AA	AA	AA
TcSNP326	A/C	3	36.019	+	NA	NA	NA	NA	NA	NA	AC	AA	CC	AC	AC	CC	AA	AA	AA	AA	AA	AA	AA	AA	AA	AA	AA	AA	CC	AC	AA	AC	CC	CC	CC	CC	CC	CC	CC	CC	CC	CC	CC	NN	CC	CC	CC	CC	AA
TcSNP67	A/C	1	84.524	+	NA	NA	NA	NA	NA	NA	AA	AA	AA	AC	AC	AA	CC	CC	CC	CC	CC	CC	CC	CC	CC	CC	AA	AA	AA	AC	AC	AC	CC	CC	CC	CC	CC	CC	CC	CC	CC	CC	CC	AC	CC	CC	CC	CC	AA
TcSNP541	A/C	10	36.743	+	NA	NA	NA	NA	NA	NA	NN	AC	AC	AC	NN	CC	NN	AA	AA	AA	AA	AA	AA	AA	AA	AA	CC	CC	AC	CC	NN	AC	AA	CC	AA	AA	AA	AA	AC	AA	AC	NN	AA	NN	AA	AA	AA	AA	CC
TcSNP517	A/C	6	31.857	+	NA	NA	NA	NA	NA	NA	CC	AA	AA	AA	AA	CC	AA	AA	AA	AA	AA	AA	AA	AA	AA	AA	CC	AC	CC	CC	AC	AC	CC	CC	CC	CC	CC	CC	CC	CC	CC	CC	CC	NN	CC	CC	CC	CC	CC
TcSNP11	A/C	9	15.4	+	NA	NA	NA	NA	NA	NA	AA	CC	AC	AC	AC	AA	CC	CC	CC	CC	CC	CC	CC	CC	CC	CC	AA	CC	AC	AC	AC	AC	CC	CC	CC	CC	CC	CC	CC	CC	CC	CC	CC	AC	CC	CC	CC	CC	AC
TcSNP159	A/C	9	76.016	+	NA	NA	NA	NA	NA	NA	AC	AA	AA	NN	AC	AA	AC	CC	CC	CC	CC	CC	CC	CC	CC	CC	AA	AA	AA	AC	AC	AC	AA	AA	AA	AA	AA	AA	AA	AA	AA	AA	AA	AC	AA	AA	AA	AA	AA
TcSNP1311	A/C	1	94.738	+	NA	NA	NA	NA	NA	NA	AA	AC	AA	CC	AC	AA	NN	CC	CC	CC	CC	CC	CC	CC	CC	CC	AA	AC	AA	AC	AC	AC	AA	AA	AA	AC	AC	CC	AA	AA	AA	AA	AA	NN	CC	AC	AC	AC	AC
TcSNP570	A/C	11	1	+	NA	NA	NA	NA	NA	NA	AC	AA	AC	AC	AC	CC	AA	AA	AA	AA	AA	AA	AA	AA	AA	AA	AA	AC	AC	AA	AC	AA	AA	AC	CC	AA	AC	AC	AA	AC	AC	AC	AA	NN	AC	AA	AC	AA	AA
TcSNP217	A/C	4	61.979	+	NA	NA	NA	NA	NA	NA	AC	AA	AA	AA	AC	AA	CC	CC	CC	CC	CC	CC	CC	CC	CC	CC	AA	AA	AA	AC	AC	AC	NN	AA	AA	AA	NN	NN	AA	NN	AA	AA	AC	AC	AA	AA	AA	AA	AC
TcSNP1535	A/C	3	23.747	+	NA	NA	NA	NA	NA	NA	AA	AA	AA	AA	AA	AA	NN	CC	CC	CC	CC	CC	CC	CC	CC	CC	AA	AA	AA	CC	AC	AC	CC	CC	CC	CC	CC	CC	CC	CC	CC	CC	CC	AC	CC	CC	CC	CC	AC
TcSNP469	A/C	7	26.657	+	NA	NA	NA	NA	NA	NA	AA	AC	AA	AA	AC	AA	CC	CC	CC	CC	CC	CC	CC	CC	CC	CC	AA	AC	AA	AC	AC	AC	AC	CC	AC	AA	AC	AC	CC	CC	CC	CC	CC	NN	AC	CC	CC	AC	AC
TcSNP1140	A/C	5	73.898	+	NA	NA	NA	NA	NA	NA	AA	AA	AC	CC	AA	AA	CC	CC	CC	CC	CC	CC	CC	CC	CC	CC	AA	AA	AC	AC	AC	AC	AA	AA	AA	AA	AA	AA	AA	AA	AA	AA	AA	CC	AA	AA	AA	AA	AA
TcSNP375	A/C	8	33.115	+	NA	NA	NA	NA	NA	NA	AA	CC	AC	AC	CC	AA	CC	CC	CC	CC	CC	CC	CC	CC	CC	CC	AA	CC	AC	AC	AC	AC	AA	AA	AA	AA	AA	AA	AA	AA	AA	AA	AA	AC	AA	AA	AA	AA	AC
TcSNP1522	A/C	2	27.547	+	NA	NA	NA	NA	NA	NA	NN	AA	NN	CC	NN	AA	NN	AA	AA	AA	AA	AA	AA	AA	AA	AA	AA	AC	CC	AC	NN	AA	CC	CC	CC	CC	CC	CC	CC	CC	CC	NN	CC	NN	CC	CC	CC	CC	AA
TcSNP250	A/C	11	1	+	NA	NA	NA	NA	NA	NA	NN	NN	AA	NN	NN	CC	NN	AA	AA	AA	AA	AA	AA	AA	AA	AA	AA	AA	AA	NN	NN	AA	AA	AA	AA	AA	AA	AA	AA	AA	AA	NN	AA	NN	AA	NN	NN	AA	AA
TcSNP1112	A/C	11	1	+	NA	NA	NA	NA	NA	NA	NN	NN	AC	AA	NN	AA	NN	AA	AA	AA	AA	AA	AA	AA	AA	AA	AA	AC	AC	AA	NN	AA	NN	AA	AA	AA	AC	AC	AA	AA	AC	NN	NN	NN	AC	AA	AA	AA	AA
TcSNP735	A/C	9	15.182	+	NA	NA	NA	NA	NA	NA	AA	CC	AC	AC	AC	AA	CC	CC	CC	CC	CC	CC	CC	CC	CC	CC	AA	CC	AC	AC	AC	AC	AA	AA	AA	AA	AA	AA	AA	AA	AA	AA	AA	AC	AA	AA	AA	AA	AC
TcSNP230	A/C	10	47.125	+	NA	NA	NA	NA	NA	NA	CC	AC	AC	AA	AA	AA	CC	CC	CC	CC	CC	CC	CC	CC	CC	CC	AA	AA	AA	AA	AA	AC	CC	CC	CC	CC	CC	CC	CC	CC	CC	CC	CC	AC	CC	CC	CC	CC	AC
TcSNP309	A/C	6	26.779	+	NA	NA	NA	NA	NA	NA	AA	AA	AC	CC	AC	CC	AA	AA	AA	AA	AA	AA	AA	AA	AA	AA	CC	AC	AC	CC	AC	AC	CC	CC	CC	CC	CC	CC	CC	CC	CC	CC	AC	AC	AC	CC	AC	AC	CC
TcSNP173	A/C	1	12.622	+	NA	NA	NA	NA	NA	NA	AA	AA	AA	AA	AC	AA	CC	CC	CC	CC	CC	CC	CC	CC	CC	CC	AA	CC	CC	AC	AC	AC	AA	AA	AA	AA	AA	AA	AA	AA	AA	AA	AA	NN	AA	AA	AA	AA	AC
TcSNP585	A/C	9	4.849	+	NA	NA	NA	NA	NA	NA	NN	AA	AA	NN	NN	NN	NN	CC	CC	CC	CC	CC	CC	CC	CC	CC	AA	AC	AC	NN	NN	AC	AA	AA	AA	AA	AA	AA	AA	AA	AA	NN	AA	NN	AA	NN	NN	AA	CC
TcSNP1309	A/C	8	37.472	+	NA	NA	NA	NA	NA	NA	AC	AC	AA	AC	AC	CC	NN	CC	CC	CC	CC	CC	CC	CC	CC	CC	AA	AA	AA	AC	AC	AC	AC	AA	AA	AA	AA	AA	AA	AA	AA	AA	AA	AC	AC	AA	AC	CC	AC
TcSNP1442	A/C	9	48.848	+	NA	NA	NA	NA	NA	NA	AA	AA	AA	AA	AA	CC	AA	AA	AA	AA	AA	AA	AA	AA	AA	AA	CC	AA	CC	AC	AC	AC	CC	CC	CC	CC	CC	CC	CC	CC	CC	CC	CC	NN	CC	CC	CC	CC	AC
TcSNP1270	A/C	7	34.465	+	NA	NA	NA	NA	NA	NA	AA	AA	AA	AA	NN	AA	CC	CC	CC	CC	CC	CC	NN	CC	CC	CC	CC	AC	AA	CC	AC	CC	AA	AA	AA	AA	AA	AA	AA	AA	AA	AA	AA	AC	AA	AA	AA	AA	CC
TcSNP1273	A/C	3	55.886	+	NA	NA	NA	NA	NA	NA	AC	AC	AA	AC	AA	CC	AA	AA	AA	AA	AA	AA	AA	AA	AA	AA	CC	AC	AA	AC	AC	AC	AA	AA	AA	AA	AA	AA	AA	AA	AA	AA	AA	AC	AA	AA	AA	AA	AC
TcSNP139	A/C	8	29.856	+	NA	NA	NA	NA	NA	NA	AC	AC	AA	AA	CC	CC	AA	AA	AA	AA	AA	AA	AA	AA	AA	AA	CC	AA	AA	AC	AC	AC	AA	AA	AA	AA	AA	AA	AA	AA	AA	AA	AA	AC	AA	AA	AA	AA	AA
TcSNP258	A/C	11	1	+	NA	NA	NA	NA	NA	NA	AA	AA	AA	AA	AA	AA	CC	CC	CC	CC	CC	CC	CC	CC	CC	CC	CC	AC	AC	CC	AA	CC	AA	AA	AA	AA	AA	AA	AA	AA	AA	AA	AA	AC	AA	AA	AA	AA	AC
TcSNP546	A/C	10	12.124	+	NA	NA	NA	NA	NA	NA	NN	AA	AA	AA	NN	CC	NN	AA	AA	AA	AA	AA	AA	AA	AA	AA	NN	AA	NN	AA	NN	AC	AC	CC	AC	AA	AC	AC	AC	AC	AC	NN	AA	NN	AC	AA	AA	AA	AA
TcSNP13	A/C	2	71.852	+	NA	NA	NA	NA	NA	NA	AC	AA	CC	AA	CC	AA	AA	AA	AA	AA	AA	AA	AA	AA	AA	AA	AA	AC	AA	AA	AC	AA	AA	AA	AA	AA	AA	AA	AA	AA	AA	AA	AA	NN	AA	AA	AA	AA	AA
TcSNP1153	A/C	5	7.049	+	NA	NA	NA	NA	NA	NA	AC	AA	AC	AA	AC	AA	CC	CC	CC	CC	CC	CC	CC	CC	CC	CC	AA	AC	AC	AA	AC	AC	AA	AA	AA	AA	AA	AA	AA	AA	AA	AA	AA	AC	AA	AA	AA	AA	AC
TcSNP606	A/C	7	49.931	+	NA	NA	NA	NA	NA	NA	NN	AC	AA	AA	NN	AA	NN	CC	CC	CC	CC	CC	CC	CC	CC	CC	AA	CC	CC	AC	NN	AC	AA	AA	AA	AA	AA	AA	AA	AA	AA	NN	AA	NN	AA	AA	AA	AA	CC
TcSNP1403	A/C	3	66.695	+	NA	NA	NA	NA	NA	NA	AA	AA	AA	AA	AA	AA	AA	AA	AA	AA	AA	AA	AA	AA	AA	AA	AA	AC	AA	AA	AC	AA	CC	CC	AC	CC	AC	AC	CC	CC	CC	CC	CC	AC	AC	CC	AC	CC	AA
TcSNP113	A/C	11	1	+	NA	NA	NA	NA	NA	NA	AA	AA	NN	NN	NN	NN	AA	AA	AA	AA	AA	AA	AA	AA	AA	AA	CC	AA	AA	NN	AC	AA	NN	NN	NN	NN	NN	NN	NN	NN	NN	NN	NN	AC	NN	NN	NN	NN	AC
TcSNP519	A/C	4	11.818	+	NA	NA	NA	NA	NA	NA	AA	AA	AA	AA	AA	CC	AA	AA	AA	AA	AA	AA	AA	AA	AA	AA	CC	AA	AA	AC	AC	AC	CC	AA	CC	AA	CC	CC	AA	AA	CC	CC	AC	AC	CC	CC	AC	CC	AC
TcSNP355	A/C	1	7.209	+	NA	NA	NA	NA	NA	NA	AA	AA	AC	AA	AC	AA	AA	AA	AA	AA	AA	AA	AA	AA	AA	AA	AA	AC	AC	AA	AC	AC	CC	CC	AC	AC	AC	AC	CC	AA	CC	CC	AC	AC	AA	AA	AC	AA	AA
TcSNP397	A/C	2	23.082	+	NA	NA	NA	NA	NA	NA	AA	AC	AA	AA	AC	CC	AA	AA	AA	AA	AA	AA	AA	AA	AA	AA	CC	AC	AA	AC	AC	AC	AC	CC	CC	CC	CC	CC	AC	AC	AC	AA	CC	NN	CC	AC	CC	CC	AC
TcSNP234	A/C	4	5.142	+	NA	NA	NA	NA	NA	NA	CC	AC	CC	AC	AC	AA	CC	CC	CC	CC	CC	CC	CC	CC	CC	CC	AA	AC	CC	AC	AA	AC	AA	AA	AA	AA	AA	AA	AA	AA	AA	CC	AA	AC	AA	AA	AA	AA	AC
TcSNP1219	A/C	5	54.591	+	NA	NA	NA	NA	NA	NA	NN	AA	AA	AC	NN	AA	NN	CC	CC	CC	CC	CC	CC	CC	CC	CC	AA	CC	AC	AA	NN	AC	AA	AA	AA	AA	AA	AA	AA	AA	AA	NN	AA	NN	AA	AA	AA	AA	AC
TcSNP1223	A/C	5	76.763	+	NA	NA	NA	NA	NA	NA	AA	AA	CC	CC	AA	AA	AA	AA	AA	AA	AA	AA	AA	AA	AA	AA	AA	AC	CC	AA	AC	AA	AC	CC	CC	CC	CC	CC	AA	AC	AC	AC	CC	AC	CC	CC	CC	CC	AA
TcSNP145	A/C	10	64.261	+	NA	NA	NA	NA	NA	NA	AA	NN	AC	AA	AC	AA	NN	NN	CC	NN	NN	NN	NN	NN	NN	NN	AA	AA	AA	AA	AC	AC	CC	CC	CC	CC	CC	CC	CC	CC	CC	CC	CC	AC	CC	CC	CC	NN	AC
TcSNP1370	A/C	1	25.496	+	NA	NA	NA	NA	NA	NA	CC	CC	CC	CC	AC	CC	AA	AA	AA	AA	AA	AA	AA	AA	AA	AA	CC	AA	AA	AC	AC	AC	AA	AA	AA	AA	AA	AA	AA	AA	AA	AA	AA	AC	AA	AA	AA	AA	AC
TcSNP618	A/C	9	68.556	+	NA	NA	NA	NA	NA	NA	AA	AA	AA	AC	AA	AA	CC	CC	CC	CC	CC	CC	CC	CC	CC	CC	AA	AA	AA	AC	AC	AC	AA	AA	AA	AA	AA	AA	AA	AA	AA	AA	AA	AC	AA	AA	AA	AA	AC
TcSNP640	A/C	11	1	+	NA	NA	NA	NA	NA	NA	AA	AA	AA	AA	AA	AA	AA	AA	AA	AA	AA	AA	AA	AA	AA	AA	CC	AA	AC	AA	AA	AA	AC	AA	AC	CC	AA	CC	AA	CC	AA	AC	AC	AC	AC	AC	CC	AA	AC
TcSNP587	A/C	11	1	+	NA	NA	NA	NA	NA	NA	NN	AC	AA	AA	NN	AA	NN	AA	AA	AA	AA	AA	AA	AA	AA	AA	AA	AC	AA	AA	NN	AA	AA	AA	AA	AA	AA	AA	AA	AA	AA	NN	AA	NN	AA	AA	AA	AA	AA
TcSNP1195	A/C	2	39.584	+	NA	NA	NA	NA	NA	NA	CC	AC	CC	AC	AC	AA	CC	CC	CC	CC	CC	CC	CC	CC	CC	CC	AA	AC	AC	AC	AC	AC	AA	AA	AA	AA	AA	AA	AA	AA	AA	AA	AA	AC	AA	AA	AA	AA	CC
TcSNP1255	A/C	3	21.668	+	NA	NA	NA	NA	NA	NA	AC	AC	AA	AC	AC	AA	AA	AA	AA	AA	AA	AA	AA	AA	AA	AA	CC	CC	AA	AA	AC	AC	AA	AA	AA	AA	AA	AA	AA	AA	AA	AA	AA	AC	AA	AA	AA	AA	AC
TcSNP1297	A/C	11	1	+	NA	NA	NA	NA	NA	NA	AA	AA	AA	AA	AC	CC	AC	AA	AA	AA	AA	AA	AA	AA	AA	AA	CC	AC	AA	AC	AC	AC	AA	AA	AA	AA	AA	AA	AA	AA	AA	AA	AA	AA	AA	AA	AA	AA	AC
TcSNP702	A/C	10	64.851	+	NA	NA	NA	NA	NA	NA	AA	AC	AC	AA	AC	AA	CC	CC	CC	CC	CC	CC	CC	CC	CC	CC	AA	AA	AA	AA	AC	AC	CC	CC	CC	CC	CC	CC	CC	CC	CC	CC	CC	AC	CC	CC	CC	CC	AC
TcSNP645	A/C	5	39.881	+	NA	NA	NA	NA	NA	NA	AA	AA	AA	AC	AC	AA	NN	CC	CC	CC	CC	CC	CC	CC	CC	CC	AA	AC	AA	AC	AA	AC	AA	AA	AA	AA	AC	AC	AA	AA	AC	AC	AA	AC	AC	AA	AA	AA	CC
TcSNP1524	A/C	2	46.35	+	NA	NA	NA	NA	NA	NA	NN	AC	CC	AA	NN	AA	NN	AA	AA	AA	AA	AA	AA	AA	AA	AA	AA	AA	AA	AC	NN	AC	AA	AA	AA	AA	AA	AA	AA	AA	AA	NN	AA	NN	AA	AA	AA	AA	AA
TcSNP1301	A/C	10	53.231	+	NA	NA	NA	NA	NA	NA	AC	AA	AA	AC	AC	CC	AA	AA	AA	AA	AA	AA	AA	AA	AA	AA	CC	AC	AA	AC	AC	AC	AA	AA	AA	AA	AA	AA	AA	AA	AA	AA	AA	NN	AA	AA	AA	AA	AC
TcSNP122	A/C	2	37.235	+	NA	NA	NA	NA	NA	NA	AC	AA	AC	AA	AA	CC	CC	CC	CC	CC	CC	CC	CC	CC	CC	CC	CC	AC	AA	CC	AC	AC	AA	AA	AA	AA	AA	AA	AA	AA	AA	AA	AA	AC	AA	AA	AA	AA	CC
TcSNP663	A/C	9	69.073	+	NA	NA	NA	NA	NA	NA	AC	AA	AA	AA	AA	AA	CC	CC	CC	CC	CC	CC	CC	CC	CC	CC	AA	AA	AA	AC	AC	AC	AA	AA	AA	AA	AA	AA	AA	AA	AA	AA	AA	AC	AA	AA	AA	AA	AC
TcSNP588	A/C	4	60.744	+	NA	NA	NA	NA	NA	NA	AC	AA	AA	AA	AC	AA	NN	CC	CC	CC	CC	CC	CC	CC	CC	CC	AA	AA	AA	AC	AC	AC	AA	AA	AA	AA	AA	AA	AA	AA	AA	AA	AA	CC	AA	AA	AA	AA	AC
TcSNP1253	A/C	9	20.359	+	NA	NA	NA	NA	NA	NA	AA	CC	AA	AA	AC	AA	NN	CC	CC	CC	CC	CC	CC	CC	CC	CC	AA	AA	CC	AC	AC	AC	AA	AA	AA	AA	AA	AA	AA	AA	AA	AA	AA	AA	AA	AA	AA	AA	AA
TcSNP626	A/C	3	32.881	+	NA	NA	NA	NA	NA	NA	AC	AA	AA	AA	AA	CC	AA	AA	AA	AA	AA	AA	AA	AA	AA	AA	AA	AC	AA	AA	AC	AA	AA	AA	AA	AA	AA	AA	AA	AA	AA	AA	AA	AC	AA	AA	AA	AA	CC
TcSNP642	A/C	8	45.705	+	NA	NA	NA	NA	NA	NA	AA	CC	AA	CC	AC	AA	CC	CC	CC	CC	CC	CC	CC	CC	CC	CC	AA	AA	AC	AC	AA	AC	AC	CC	AC	AA	AC	AA	CC	AA	AC	CC	AA	NN	AC	AA	CC	CC	AA
TcSNP1006	A/C	1	94.738	+	NA	NA	NA	NA	NA	NA	AA	AC	AA	CC	AC	AA	NN	CC	CC	CC	CC	CC	CC	CC	CC	CC	AA	AC	AA	AC	AC	AC	AA	AA	AA	AA	AA	AA	AA	AA	AA	AA	AA	AC	AA	AA	AA	AA	AC
TcSNP614	A/C	9	7.307	+	NA	NA	NA	NA	NA	NA	AA	CC	AC	AC	AC	CC	CC	CC	CC	CC	CC	CC	CC	CC	CC	CC	AA	AC	CC	AC	AA	AC	CC	CC	CC	CC	CC	CC	CC	CC	CC	CC	CC	AC	CC	CC	CC	CC	AC
TcSNP1474	A/C	10	46.372	+	NA	NA	NA	NA	NA	NA	AC	AC	AC	AA	AC	AA	AA	AA	AA	AA	AA	AA	AA	AA	AA	AA	CC	CC	AC	CC	AC	AC	AA	AA	AA	AA	AA	AA	AA	AA	AA	AA	AA	NN	AA	AA	AA	AA	AC
TcSNP459	A/C	4	45.548	+	NA	NA	NA	NA	NA	NA	AC	AA	AA	AA	CC	AA	CC	CC	CC	CC	CC	CC	CC	CC	CC	CC	AA	AA	AA	AC	AC	AC	AA	AA	AA	AA	AA	AA	AA	AA	AA	AA	AA	NN	AA	AA	AA	AA	AA
TcSNP33	A/C	2	20.891	+	NA	NA	NA	NA	NA	NA	AA	AA	AA	AA	AA	CC	AA	AA	AA	AA	AA	AA	AA	AA	AA	AA	CC	AC	AA	AC	AC	AC	AA	AA	AA	AA	AA	AA	AA	AA	AA	AA	AA	AC	AA	AA	AA	AA	AC
TcSNP495	A/C	6	47.978	+	NA	NA	NA	NA	NA	NA	AC	AA	AA	AA	AA	CC	AA	AA	AA	AA	AA	AA	AA	AA	AA	AA	CC	AC	AC	CC	AC	AC	CC	AA	CC	CC	CC	AC	AC	CC	CC	CC	CC	AC	CC	CC	CC	CC	CC
TcSNP290	A/C	3	28.507	+	NA	NA	NA	NA	NA	NA	AA	AA	AC	AC	AA	AA	AA	AA	AA	AA	AA	AA	AA	AA	AA	AA	AA	AA	AA	AA	AC	AA	CC	CC	CC	CC	CC	CC	CC	CC	CC	CC	CC	AC	CC	CC	CC	CC	AA
TcSNP639	A/C	11	1	+	NA	NA	NA	NA	NA	NA	AA	AA	AA	NN	NN	AA	NN	AA	AA	AA	NN	AA	AA	AA	NN	AA	AA	AA	AA	NN	NN	AA	AA	AA	AA	AA	AA	AA	AA	AA	AA	NN	AA	NN	AA	NN	NN	AA	AA
TcSNP379	A/C	3	39.082	+	NA	NA	NA	NA	NA	NA	AA	AA	AA	AA	AA	CC	AA	AA	AA	AA	AA	AA	AA	AA	AA	AA	CC	AC	AA	AC	AC	AC	AA	AA	AA	AA	AA	AA	AA	AA	AA	AA	AA	AC	AA	AA	AA	AA	CC
TcSNP1376	A/C	6	31.677	+	NA	NA	NA	NA	NA	NA	CC	AC	AA	AA	AC	AA	CC	CC	CC	CC	CC	CC	CC	CC	CC	CC	AA	AA	AC	AA	NN	AC	AA	AA	AA	AA	AA	AA	AA	AA	AA	AA	AA	NN	AA	AA	AA	AA	AA
TcSNP146	A/C	11	1	+	NA	NA	NA	NA	NA	NA	NN	AC	AC	AC	NN	AA	NN	AA	AA	AA	AA	AA	AA	AA	AA	AA	AA	AA	AC	AA	NN	AA	AA	AA	AA	AA	AA	AA	AA	AA	AA	NN	AA	NN	AA	AA	AA	AA	AA
TcSNP524	A/C	5	8.806	+	NA	NA	NA	NA	NA	NA	AC	NN	NN	AA	AC	AA	NN	CC	CC	CC	CC	CC	CC	CC	CC	CC	AA	AC	AC	NN	AC	AC	AA	AA	AA	AA	AA	AA	AA	AA	AA	AA	AA	NN	AA	AA	AA	AA	AC
TcSNP131	A/C	8	27.472	+	NA	NA	NA	NA	NA	NA	CC	AC	AA	AA	AC	AA	CC	CC	CC	CC	CC	CC	CC	CC	CC	CC	CC	AC	AC	AC	AA	AC	AA	AA	AA	AA	AA	AA	AA	AA	AA	AA	AA	AC	AA	AA	AA	AA	AC
TcSNP1141	A/C	2	29.326	+	NA	NA	NA	NA	NA	NA	AA	AA	AA	AA	AA	CC	AA	AA	AA	AA	AA	AA	AA	AA	AA	AA	CC	AC	AA	AC	AC	AC	AA	AA	AA	AA	AA	AA	AA	AA	AA	AA	AA	AC	AA	AA	AA	AA	CC
TcSNP1051	A/C	1	29.445	+	NA	NA	NA	NA	NA	NA	AC	AA	AA	AA	AA	AA	AA	AA	AA	AA	AA	AA	AA	AA	AA	AA	AA	AC	CC	AA	AC	AA	AA	AA	AA	AA	AC	AC	AA	AA	AA	AA	AA	AC	AA	AA	AA	AA	AA
TcSNP1481	A/C	1	29.883	+	NA	NA	NA	NA	NA	NA	AA	AA	AA	AA	AA	AA	AA	AA	AA	AA	AA	AA	AA	AA	AA	AA	AA	AC	CC	AA	AC	AA	AA	AA	AA	AA	NN	AA	AA	AA	AA	AA	AA	AC	AA	AA	AA	AA	AA
TcSNP114	A/C	3	5.314	+	NA	NA	NA	NA	NA	NA	AA	AA	AA	AA	AC	CC	AA	AA	AA	AA	AA	AA	AA	AA	AA	AA	AA	AC	AC	AA	AA	AA	AA	AA	AC	CC	AA	AC	AA	AA	AC	AC	AA	NN	AA	AA	AA	AA	AA
TcSNP372	A/C	4	62.767	+	NA	NA	NA	NA	NA	NA	AA	AA	AA	AA	AC	AA	CC	CC	CC	CC	CC	CC	CC	CC	CC	CC	AA	AA	AA	AC	NN	AC	AA	AA	AA	AA	AA	AA	AA	AA	AA	AA	AA	AC	AA	AA	AA	AA	AC
TcSNP737	A/C	9	75.451	+	NA	NA	NA	NA	NA	NA	AC	AA	AA	AA	AC	AA	AA	AA	AA	AA	AA	AA	AA	AA	AA	AA	AA	AA	AA	AA	AC	AA	AA	AA	AA	AA	AA	AA	AA	AA	AA	AA	AA	AC	AA	AA	AA	AA	AA
TcSNP1418	A/C	11	1	+	NA	NA	NA	NA	NA	NA	AA	AA	AA	AA	AA	AA	AA	AA	NN	AA	NN	AA	AA	AA	AA	AA	CC	AC	AC	AA	AC	AA	CC	CC	CC	CC	CC	CC	CC	CC	CC	CC	CC	NN	CC	CC	CC	CC	AC
TcSNP241	A/C	11	1	+	NA	NA	NA	NA	NA	NA	AA	AA	AA	AA	AA	AA	AA	AA	AA	AA	AA	AA	AA	AA	AA	AA	AA	AC	AC	AA	AC	AA	AA	AA	AA	AA	AA	AA	AA	AA	AA	AA	AA	AC	AA	AA	AA	AA	AA
TcSNP1008	A/C	1	66.339	+	NA	NA	NA	NA	NA	NA	AA	AA	AA	AA	AC	AA	CC	CC	CC	CC	CC	CC	CC	CC	CC	CC	AA	AA	AA	AC	AC	AC	AA	AA	AA	AA	AA	AA	AA	AA	AA	AA	AA	AC	AA	AA	AA	AA	AA
TcSNP442	A/C	9	66.853	+	NA	NA	NA	NA	NA	NA	AA	AA	AA	AA	AA	CC	AA	AA	AA	AA	AA	AA	AA	AA	AA	AA	CC	AC	AC	AC	AC	AC	AA	AA	AA	AA	AA	AA	AA	AA	AA	AA	AA	AC	AA	AA	AA	AA	AC
TcSNP1038	A/C	5	73.811	+	NA	NA	NA	NA	NA	NA	AA	AA	AA	AA	AA	AA	CC	CC	CC	CC	CC	CC	CC	CC	CC	CC	AA	AA	AC	AC	AC	AC	AA	AA	AA	AA	AA	AA	AA	AA	AA	AA	AA	NN	AA	AA	AA	AA	AA
TcSNP1035	A/C	5	13.193	+	NA	NA	NA	NA	NA	NA	AA	AA	AA	AA	AA	CC	AA	AA	AA	AA	AA	AA	AA	AA	AA	AA	CC	AA	AA	AA	AC	AA	CC	CC	CC	CC	CC	AC	CC	CC	CC	CC	AC	AC	AC	CC	CC	CC	AC
TcSNP700	A/C	6	12.374	+	NA	NA	NA	NA	NA	NA	AA	AA	AA	AA	AC	AA	CC	CC	CC	CC	CC	CC	CC	CC	CC	CC	AA	AA	AA	CC	AC	AC	AA	AA	AA	AA	AA	AA	AA	AA	AA	AA	AA	AA	AA	AA	AA	AA	AA
TcSNP1402	A/C	2	67.355	+	NA	NA	NA	NA	NA	NA	AA	AA	AA	AA	AA	AA	CC	CC	CC	CC	CC	CC	CC	CC	CC	CC	AA	AC	AC	CC	AA	AC	CC	CC	CC	CC	CC	CC	CC	CC	CC	CC	CC	AC	CC	CC	CC	CC	AC
TcSNP156	A/C	1	31.388	+	NA	NA	NA	NA	NA	NA	NN	AA	AA	AA	NN	AA	NN	CC	CC	CC	CC	CC	CC	CC	CC	CC	AA	AC	AA	AC	NN	AC	AA	AA	AA	AA	AA	AA	AA	AA	AA	NN	AA	NN	AA	AA	AA	AA	AC
TcSNP389	A/C	10	35.424	+	NA	NA	NA	NA	NA	NA	CC	AC	AC	CC	AC	AA	NN	AA	NN	AA	AA	AA	AA	AA	AA	AA	AA	AC	CC	AA	AA	AA	CC	CC	AC	CC	AC	CC	CC	CC	CC	CC	AC	AC	AA	AA	AC	AA	AA
TcSNP1387	A/C	6	44.15	+	NA	NA	NA	NA	NA	NA	CC	AC	CC	AC	AC	CC	AA	AA	AA	AA	AA	AA	AA	AA	AA	AA	AA	AA	AC	AA	AC	AA	AA	AA	AA	AA	AA	AA	AA	AA	AA	AA	AA	AC	AA	AA	AA	AA	AA
TcSNP1204	A/C	4	3.869	+	NA	NA	NA	NA	NA	NA	AA	AA	CC	AC	AC	AA	NN	CC	CC	CC	NN	NN	NN	NN	NN	NN	AA	AC	AA	AC	AA	AC	AA	AA	AA	AA	NN	NN	AA	AA	AA	AA	AA	AA	AA	AA	AA	AA	AC
TcSNP205	A/C	1	72.143	+	NA	NA	NA	NA	NA	NA	AA	AA	AA	AA	AA	CC	AA	AA	AA	AA	AA	AA	AA	AA	AA	AA	CC	AC	AA	AC	AC	AC	AA	AA	AA	AA	AA	AA	AA	AA	AA	AA	AA	NN	AA	AA	AA	AA	CC
TcSNP1239	A/C	2	52.24	+	NA	NA	NA	NA	NA	NA	AA	AA	AA	AA	AA	AA	AA	AA	AA	AA	AA	AA	AA	AA	AA	AA	CC	AC	AC	AC	AA	AC	AA	AA	AA	AA	AA	AA	AA	AA	AA	AA	AA	NN	AA	AA	AA	AA	AC
TcSNP279	A/C	1	72.99	+	NA	NA	NA	NA	NA	NA	AA	AA	AA	AC	CC	AA	CC	CC	CC	CC	CC	CC	CC	CC	CC	CC	AA	AA	AA	AC	AC	AC	AA	AA	AA	AA	AA	AA	AA	AA	AA	AA	AA	AC	AA	AA	AA	AA	AA
TcSNP483	A/C	3	56.361	+	NA	NA	NA	NA	NA	NA	AC	AA	AC	AA	AA	AA	AA	AA	AA	AA	AA	AA	AA	AA	AA	AA	AA	AC	AC	AA	AC	AA	AA	AA	AA	AA	AA	AA	AA	AA	AA	AA	AA	NN	AA	AA	AA	AA	AA
TcSNP1119	A/C	2	10.378	+	NA	NA	NA	NA	NA	NA	AA	AA	AA	AA	AA	AA	AA	AA	AA	AA	AA	AA	AA	AA	AA	AA	CC	AA	AA	AC	AC	AC	CC	CC	AA	AA	AA	AA	CC	CC	CC	NN	AC	NN	AC	AC	AA	AA	AC
TcSNP1531	A/C	5	68.468	+	NA	NA	NA	NA	NA	NA	AA	AA	AA	AA	AA	AA	AA	AA	AA	AA	AA	AA	AA	AA	AA	AA	CC	AC	AA	AC	AC	AC	AA	AA	AA	AA	AA	AA	AA	AA	AA	AA	AA	AC	AA	AA	AA	AA	CC
TcSNP426	A/C	2	30.099	+	NA	NA	NA	NA	NA	NA	AA	AA	AA	AA	AA	AA	NN	CC	CC	CC	CC	CC	CC	CC	CC	CC	CC	AC	AC	AC	AA	CC	AA	AA	CC	AC	CC	AC	AA	AA	AA	AA	CC	AC	AC	AC	AC	AC	CC
TcSNP589	A/C	3	2.931	+	NA	NA	NA	NA	NA	NA	AC	CC	CC	CC	AC	CC	AA	AA	AA	AA	AA	AA	AA	AA	AA	AA	AA	AA	AA	AC	AA	AC	AC	CC	AC	AA	CC	AA	CC	AA	CC	AC	AC	AC	AC	AC	AA	CC	AA
TcSNP1378	A/C	9	93.715	+	NA	NA	NA	NA	NA	NA	AA	CC	AC	AC	CC	AA	CC	CC	CC	CC	CC	CC	CC	CC	CC	CC	AA	AA	AA	AC	AC	AC	AA	AC	AC	CC	CC	AC	AC	CC	CC	CC	AC	AC	AA	AC	CC	CC	AA
TcSNP1389	A/C	7	42.721	+	NA	NA	NA	NA	NA	NA	AA	AC	AA	AA	AA	AA	AA	AA	AA	AA	AA	AA	AA	AA	AA	AA	AA	AA	AC	AA	AC	AA	AA	AA	AA	AA	AA	AA	AA	AA	AA	AA	AA	NN	AA	AA	AA	AA	AA
TcSNP569	A/C	1	90.232	+	NA	NA	NA	NA	NA	NA	AA	AA	AA	NN	AA	AA	AA	AA	AA	AA	AA	AA	AA	AA	AA	AA	AA	AA	AA	NN	NN	AA	AA	AA	AA	AA	AA	AA	AA	AA	AA	AA	AA	NN	AA	NN	NN	AA	AA
TcSNP610	A/C	3	27.213	+	NA	NA	NA	NA	NA	NA	AA	AA	AA	AA	AA	AA	AA	AA	AA	AA	AA	AA	AA	AA	AA	AA	CC	AC	AC	AA	AC	AC	AA	AA	AA	AA	AA	AA	AA	AA	AA	AA	AA	NN	AA	AA	AA	AA	AC
TcSNP1133	A/C	2	23.084	+	NA	NA	NA	NA	NA	NA	AC	AC	AA	CC	AC	AA	AA	AA	AA	AA	AA	AA	AA	AA	AA	AA	AA	AC	AC	AA	NN	AA	AC	CC	CC	CC	CC	CC	CC	CC	CC	CC	CC	AC	CC	AC	CC	CC	AA
TcSNP1394	A/C	5	18.269	+	NA	NA	NA	NA	NA	NA	AA	AA	AA	AA	AA	AA	AA	AA	AA	AA	AA	AA	AA	AA	AA	AA	AA	AC	AA	CC	AA	AC	AC	AC	CC	CC	CC	CC	CC	AA	AC	AC	CC	NN	CC	AC	CC	CC	CC
TcSNP1151	A/C	4	1.707	+	NA	NA	NA	NA	NA	NA	AC	AA	AC	AC	AC	AA	AA	AA	AA	AA	AA	AA	AA	AA	AA	AA	AA	AA	AC	AA	AC	AA	AA	AA	AA	AC	AA	AC	AA	AA	AA	AA	AC	NN	AA	AC	AC	AA	AA
TcSNP1414	A/C	9	58.216	+	NA	NA	NA	NA	NA	NA	AC	AA	AA	AC	AA	AA	AA	AA	AA	AA	AA	AA	AA	AA	AA	AA	AA	AA	AC	AA	AC	AA	AA	AA	AA	AA	AA	AA	AA	AA	AA	AA	AA	AC	AA	AA	AA	AA	AA
TcSNP1028	A/C	4	2.622	+	NA	NA	NA	NA	NA	NA	AA	AA	CC	AC	AC	AA	CC	CC	CC	CC	CC	CC	CC	CC	CC	CC	AA	AC	AA	AC	AC	AC	AA	AA	AA	AA	AA	AA	AA	AA	AA	AA	AA	NN	AA	AA	AA	AA	AC
TcSNP288	A/C	6	44.15	+	NA	NA	NA	NA	NA	NA	CC	AC	CC	AC	AC	CC	AA	AA	AA	AA	AA	AA	AA	AA	AA	AA	AA	AA	AC	AA	AC	AA	AA	AA	AA	AA	AA	AA	AA	AA	AA	AA	AA	AC	AA	AA	AA	AA	AA
TcSNP564	A/C	5	39.839	+	NA	NA	NA	NA	NA	NA	NN	AA	AA	AA	NN	AA	NN	AA	AA	AA	AA	AA	AA	AA	AA	AA	AA	AA	AA	AA	NN	AA	AC	CC	CC	CC	AC	AC	AA	AC	CC	NN	CC	NN	AA	AC	AA	AC	AA
TcSNP121	A/C	11	1	+	NA	NA	NA	NA	NA	NA	AA	AA	AA	AA	AA	AA	CC	CC	CC	CC	CC	CC	CC	CC	CC	CC	AA	AA	AA	CC	CC	CC	AA	AA	AA	AA	AA	AA	AA	AA	AA	AA	AA	AC	AA	AA	AA	AA	CC
TcSNP1070	A/C	5	17.952	+	NA	NA	NA	NA	NA	NA	NN	AA	AA	AA	NN	AA	NN	CC	CC	CC	CC	CC	CC	CC	CC	CC	AA	AA	AA	AA	NN	AC	AA	AA	AA	AA	AA	AA	AA	AA	AA	NN	AA	NN	AA	AA	AA	AA	AA
TcSNP300	A/C	5	17.982	+	NA	NA	NA	NA	NA	NA	NN	AA	AA	AA	NN	AA	NN	CC	CC	CC	CC	CC	CC	CC	CC	CC	AA	AA	AA	AA	NN	AC	AA	AA	AA	AA	AA	AA	AA	AA	AA	NN	AA	NN	AA	AA	AA	AA	AA
TcSNP1174	A/C	11	1	+	NA	NA	NA	NA	NA	NA	AA	AC	AA	AA	AC	NN	AA	AA	AA	AA	AA	AA	AA	AA	AA	AA	NN	AC	AA	CC	AA	AC	NN	NN	NN	NN	AA	AA	NN	NN	AA	AC	AA	AC	NN	NN	NN	NN	CC
TcSNP1183	A/C	3	61.844	+	NA	NA	NA	NA	NA	NA	AA	AA	AA	AA	AC	AA	CC	CC	CC	CC	CC	CC	CC	CC	CC	CC	AA	AA	AC	CC	AA	AC	CC	CC	CC	CC	CC	CC	CC	CC	CC	CC	CC	NN	CC	CC	CC	CC	AC
TcSNP1047	A/C	7	18.126	+	NA	NA	NA	NA	NA	NA	AA	AC	AA	AA	NN	AA	CC	CC	CC	CC	CC	CC	CC	CC	CC	CC	AA	AC	AA	AC	NN	AC	AA	AA	AA	AA	AA	AA	AA	AA	AA	AA	AA	NN	AA	AA	AA	AA	AC
TcSNP447	A/C	10	36.734	+	NA	NA	NA	NA	NA	NA	AA	AC	CC	AC	NN	CC	NN	AA	AA	AA	AA	AA	AA	AA	AA	AA	AA	AC	AC	AA	NN	AA	AA	AA	AA	AA	AA	AA	AA	AA	AA	AA	AA	NN	AA	AA	AA	AA	AA
TcSNP508	A/C	8	13.551	+	NA	NA	NA	NA	NA	NA	AA	AA	AA	AA	AA	AA	CC	CC	CC	CC	CC	CC	CC	CC	CC	CC	AA	AC	AA	AA	NN	AC	CC	CC	CC	CC	CC	CC	CC	CC	CC	CC	CC	AC	CC	CC	CC	CC	AC
TcSNP1059	A/C	9	8.15	+	NA	NA	NA	NA	NA	NA	AC	AA	AA	NN	NN	AA	NN	AA	AA	AA	AA	AA	AA	AA	AA	AA	AA	AA	NN	NN	NN	AA	NN	AA	AA	AA	NN	NN	AA	NN	AA	AC	NN	NN	AA	NN	NN	AA	AA
TcSNP172	A/C	9	80.17	+	NA	NA	NA	NA	NA	NA	AA	AA	AA	AA	AA	AA	AA	AA	AA	AA	AA	AA	AA	AA	AA	AA	AA	AA	AA	AA	AC	AA	AA	AA	AA	AA	AA	AA	AA	AA	AA	AA	AA	AC	AA	AA	AA	AA	AA
TcSNP328	A/C	9	20.781	+	NA	NA	NA	NA	NA	NA	AA	NN	AA	AA	AA	AA	NN	NN	NN	NN	NN	NN	NN	NN	NN	NN	AA	AA	CC	AA	AC	AA	CC	CC	CC	CC	CC	CC	CC	CC	CC	CC	CC	NN	CC	CC	CC	CC	AA
TcSNP211	A/C	5	18.759	+	NA	NA	NA	NA	NA	NA	AA	AA	AA	AA	NN	AA	NN	NN	NN	NN	NN	NN	NN	NN	NN	NN	AA	AA	AA	AA	NN	AC	AA	AA	AA	AA	AC	AA	AA	AA	AA	AA	AA	NN	AA	AA	AA	AA	AA
TcSNP636	A/C	8	23.704	+	NA	NA	NA	NA	NA	NA	AA	CC	AC	AC	AC	AA	AA	AA	AA	AA	AA	AA	AA	AA	AA	AA	AA	AA	AA	AA	AC	AA	AA	AA	AA	AA	AA	AA	AA	AA	AA	AA	AA	CC	AA	AA	AA	AA	AA
TcSNP499	A/C	2	67.872	+	NA	NA	NA	NA	NA	NA	AA	AA	AA	AA	AA	AA	CC	CC	CC	CC	CC	CC	CC	CC	CC	CC	AA	AC	AC	CC	AA	AC	AA	AA	AA	AA	AA	AA	AA	AA	AA	AA	AA	AC	AA	AA	AA	AA	AC
TcSNP239	A/C	6	19.248	+	NA	NA	NA	NA	NA	NA	AA	AA	AA	AA	AC	AA	CC	CC	CC	CC	CC	CC	CC	CC	CC	CC	AA	CC	AA	AA	AA	AC	AA	AA	AA	AA	AA	AA	AA	AA	AA	AA	AA	CC	AA	AA	AA	AA	AC
TcSNP1433	A/C	2	30.841	+	NA	NA	NA	NA	NA	NA	NN	AA	AA	AA	NN	AA	NN	AA	AA	AA	AA	AA	AA	AA	AA	AA	CC	AA	AA	AA	NN	AC	AA	AA	AA	AA	AA	AA	AA	AA	AA	NN	AA	NN	AA	AA	AA	AA	AC
TcSNP701	A/C	7	18.02	+	NA	NA	NA	NA	NA	NA	AA	AA	AA	AA	AC	AA	CC	CC	CC	CC	CC	CC	CC	CC	CC	CC	AA	AC	AA	AC	AA	AC	AA	AA	AA	AA	AA	AA	AA	AA	AA	AA	AA	AC	AA	AA	AA	AA	AC
TcSNP627	A/C	1	46.523	+	NA	NA	NA	NA	NA	NA	AA	AA	AC	AA	AC	AA	CC	CC	CC	CC	CC	CC	CC	CC	CC	CC	AA	AA	AC	AC	AA	AC	AA	AA	AA	AA	AA	AA	AA	AA	AA	AA	AA	AC	AA	AA	AA	AA	AA
TcSNP1156	A/C	6	18.425	+	NA	NA	NA	NA	NA	NA	AC	AA	CC	CC	AC	CC	AA	AA	AA	AA	AA	AA	AA	AA	AA	AA	CC	AA	AA	AA	AA	AA	CC	CC	CC	CC	CC	CC	CC	CC	CC	CC	CC	AC	CC	CC	CC	CC	AA
TcSNP695	A/C	5	54.052	+	NA	NA	NA	NA	NA	NA	AA	AC	CC	CC	CC	AA	CC	CC	CC	CC	CC	CC	CC	CC	CC	CC	AA	AC	AA	AA	AC	AC	AA	AA	AA	AA	AA	AA	AA	AA	AA	AA	AA	NN	AA	AA	AA	AA	AC
TcSNP1312	A/C	3	49.883	+	NA	NA	NA	NA	NA	NA	AC	AC	AA	AA	AA	AA	AA	AA	AA	AA	AA	AA	AA	AA	AA	AA	AA	AC	AC	AA	AC	AA	AA	AA	AA	AA	AA	AA	AA	AA	AA	AA	AA	AC	AA	AA	AA	AA	AA
TcSNP556	A/C	6	14.096	+	NA	NA	NA	NA	NA	NA	AA	AA	CC	CC	CC	AA	AA	AA	AA	AA	AA	AA	AA	AA	AA	AA	AA	AA	AA	AA	AC	AA	AA	AA	AA	AA	AA	AA	AA	AA	AA	AA	AA	AC	AA	AA	AA	AA	AA
TcSNP420	A/C	11	1	+	NA	NA	NA	NA	NA	NA	AA	AC	AC	AA	AC	AA	AA	AA	AA	AA	AA	AA	AA	AA	AA	AA	AA	AA	AA	AA	AC	AA	AA	AA	AA	AA	AA	AA	AA	AA	AA	AA	AA	AC	AA	AA	AA	AA	AA
TcSNP656	A/C	5	78.334	+	NA	NA	NA	NA	NA	NA	AA	AA	AC	CC	AA	AA	AA	AA	AA	AA	AA	AA	AA	AA	AA	AA	AA	AA	AA	AA	AC	AA	AA	AA	AA	AA	AA	AA	AA	AA	AA	AA	AA	AC	AA	AA	AA	AA	AA
TcSNP1441	A/C	8	26.387	+	NA	NA	NA	NA	NA	NA	AA	AA	AA	AA	AA	AA	AA	AA	AA	AA	AA	AA	AA	AA	AA	AA	AA	AA	AA	AA	AC	AA	AA	AA	AA	AA	AA	AA	AA	AA	AA	AA	AA	AC	AA	AA	AA	AA	AA
TcSNP1432	A/C	1	14.526	+	NA	NA	NA	NA	NA	NA	AA	AA	AA	AA	AC	AA	CC	CC	CC	CC	CC	CC	CC	CC	CC	CC	AA	AC	AA	AC	AA	AC	AA	AA	AA	AA	AA	AA	AA	AA	AA	AA	AA	AC	AA	AA	AA	AA	CC
TcSNP1361	A/C	2	46.35	+	NA	NA	NA	NA	NA	NA	AA	AC	CC	AA	AC	AA	AA	AA	AA	AA	AA	AA	AA	AA	AA	AA	AA	AA	AA	AC	AA	AC	AA	AA	AA	AA	AA	AA	AA	AA	AA	AA	AA	AC	AA	AA	AA	AA	AA
TcSNP540	A/C	8	26.387	+	NA	NA	NA	NA	NA	NA	AA	AA	AA	AA	AA	AA	AA	AA	AA	AA	AA	AA	AA	AA	AA	AA	AA	AA	AA	AA	AC	AA	AA	AA	AA	AA	AA	AA	AA	AA	AA	AA	AA	NN	AA	AA	AA	AA	AA
TcSNP424	A/C	1	68.188	+	NA	NA	NA	NA	NA	NA	AA	AA	NN	AA	CC	AA	CC	CC	CC	CC	CC	CC	CC	CC	CC	CC	AA	AC	AA	AC	AA	AC	CC	CC	CC	CC	CC	CC	CC	CC	CC	CC	CC	AC	CC	CC	CC	CC	AC
TcSNP1257	A/C	2	91.238	+	NA	NA	NA	NA	NA	NA	AA	AA	AA	AA	AA	AA	AC	AA	AA	AA	AA	AA	AA	AA	AA	AA	AA	AA	AA	AA	AA	AA	CC	CC	CC	CC	CC	CC	CC	CC	CC	CC	CC	CC	CC	CC	CC	CC	AA
TcSNP1126	A/C	7	11.47	+	NA	NA	NA	NA	NA	NA	AA	AA	AA	AA	AA	AA	CC	CC	CC	CC	CC	CC	CC	CC	CC	CC	AA	AC	AA	AC	AA	AC	AA	AA	AA	AA	AA	AA	AA	AA	AA	AA	AA	NN	AA	AA	AA	AA	CC
TcSNP600	A/C	2	33.012	+	NA	NA	NA	NA	NA	NA	AA	AC	AC	AA	AC	AA	CC	CC	CC	CC	CC	CC	CC	CC	CC	CC	CC	AC	AC	AC	AA	AC	AC	CC	AA	AC	AA	AC	CC	CC	CC	CC	AC	AC	AC	AA	AC	AC	AC
TcSNP435	A/C	11	1	+	NA	NA	NA	NA	NA	NA	NN	AA	AA	NN	AA	AA	NN	AA	AA	AA	AA	AA	AA	AA	AA	AA	AA	AA	AA	NN	AA	AA	CC	CC	CC	CC	CC	CC	CC	CC	CC	NN	CC	AC	CC	NN	NN	CC	AA
TcSNP1493	A/C	1	66.369	+	NA	NA	NA	NA	NA	NA	AA	AA	AA	AA	AC	AA	AA	AA	AA	AA	AA	AA	AA	AA	AA	AA	AA	AA	AA	AA	AC	AA	AA	AA	AA	AA	AA	AA	AA	AA	AA	AA	AA	AC	AA	AA	AA	AA	AA
TcSNP690	A/C	1	76.639	+	NA	NA	NA	NA	NA	NA	AA	AA	AA	AA	AA	AA	AA	AA	AA	AA	AA	AA	AA	AA	AA	AA	AA	AA	AA	AA	AC	AA	AA	AA	AA	AA	AA	AA	AA	AA	AA	AA	AA	AC	AA	AA	AA	AA	AA
TcSNP605	A/C	4	45.287	+	NA	NA	NA	NA	NA	NA	AC	AA	AA	AA	AC	AA	CC	CC	NN	CC	CC	CC	NN	CC	CC	CC	AA	AA	AA	AC	AA	AC	AA	AA	AA	AA	AA	AA	AA	AA	AA	AA	AA	AC	AA	AA	AA	AA	AA
TcSNP621	A/C	9	78.271	+	NA	NA	NA	NA	NA	NA	AC	AA	AA	AC	AC	AA	AA	AA	AA	AA	AA	AA	AA	AA	AA	AA	AA	AA	AA	AA	AA	AA	CC	CC	CC	CC	CC	CC	CC	CC	CC	CC	CC	AC	CC	CC	NN	CC	AA
TcSNP254	A/C	1	79.785	+	NA	NA	NA	NA	NA	NA	AA	AA	AA	AC	AA	AA	CC	CC	CC	CC	CC	CC	CC	CC	CC	CC	AA	AC	AA	AC	AA	AC	AA	AA	AA	AA	AA	AA	AA	AA	AA	AA	AA	AC	AA	AA	AA	AA	AC
TcSNP1064	A/C	9	37.928	+	NA	NA	NA	NA	NA	NA	AA	AA	AA	AA	AA	AA	AA	AA	AA	AA	AA	AA	AA	AA	AA	AA	AA	AA	AC	AA	AC	AA	AA	AA	AA	AA	AA	AA	AA	AA	AA	AA	AA	AA	AA	AA	AA	AA	AA
TcSNP1341	A/C	5	7.523	+	NA	NA	NA	NA	NA	NA	AC	AA	AA	AA	AC	AA	NN	CC	CC	CC	CC	CC	CC	CC	CC	CC	AA	AC	AA	AA	AA	AC	AA	AA	AA	AA	AA	AA	AA	AA	AA	AA	AA	AA	AA	AA	AA	AA	AC
TcSNP140	A/C	2	93.312	+	NA	NA	NA	NA	NA	NA	AA	AA	CC	AC	AC	AA	CC	CC	CC	CC	CC	CC	CC	CC	CC	CC	AA	AA	AA	AA	AA	AC	AA	AA	AA	AA	AA	AA	AA	AA	AA	AA	AA	CC	AA	AA	AA	AA	AA
TcSNP1110	A/C	5	13.208	+	NA	NA	NA	NA	NA	NA	AA	AC	AC	AC	AA	AA	AA	AA	AA	AA	AA	AA	AA	AA	AA	AA	AA	AC	CC	AA	AA	AA	AA	AA	AA	AA	AA	AA	AA	AA	AA	AA	AA	NN	AA	AA	AA	AA	AA
TcSNP555	A/C	4	50.433	+	NA	NA	NA	NA	NA	NA	AA	AA	NN	AA	AA	AA	AA	AA	AA	AA	AA	AA	AA	AA	AA	AA	AA	AA	AA	AA	AC	AA	AA	AA	AA	AA	AA	AA	AA	AA	AA	AA	AA	AC	AA	AA	AA	AA	AA
TcSNP1149	A/C	3	43.565	+	NA	NA	NA	NA	NA	NA	AA	AA	AA	AA	NN	AA	AA	AA	AA	AA	AA	AA	AA	AA	AA	AA	AA	AA	AC	AA	AC	AA	AA	AA	AA	AA	AA	AA	AA	AA	AA	AA	AA	AC	AA	AA	AA	AA	AA
TcSNP369	A/C	11	1	+	NA	NA	NA	NA	NA	NA	AA	AC	AA	AC	AA	AA	AA	AA	AA	AA	AA	AA	AA	AA	AA	AA	AA	AA	AA	AA	AC	AA	AA	AA	AA	AA	AA	AA	AA	AA	AA	AA	AA	AC	AA	AA	AA	AA	AA
TcSNP1160	A/C	4	24.913	+	NA	NA	NA	NA	NA	NA	AA	AA	AA	AA	AA	AA	AA	AA	AA	AA	AA	AA	AA	AA	AA	AA	AA	AA	CC	AA	AA	AA	AA	AA	AA	AA	AA	AA	AA	AA	AA	AA	AA	NN	AA	AA	AA	AA	AA
TcSNP1293	A/C	11	1	+	NA	NA	NA	NA	NA	NA	AA	AC	CC	AC	AC	AA	AC	AA	AA	AA	AA	AA	AA	AA	AA	AA	AA	AC	AC	AA	AA	AA	AA	AA	AA	AA	AA	AA	AA	AA	AA	AA	AA	AC	AA	AA	AA	AA	AA
TcSNP164	A/C	1	65.942	+	NA	NA	NA	NA	NA	NA	AA	AA	AA	AA	AA	AA	NN	NN	NN	NN	NN	NN	NN	NN	NN	NN	AA	AA	AA	AA	AA	AA	AA	AA	AA	AA	AA	AA	AA	AA	AA	AA	AA	NN	AA	AA	AA	AA	AA
TcSNP1203	A/C	11	1	+	NA	NA	NA	NA	NA	NA	AA	AA	AA	AA	NN	AA	AA	AA	AA	AA	AA	AA	AA	AA	AA	AA	CC	AA	AC	AA	AA	AA	AA	AA	AA	AA	AA	AA	AA	AA	AA	AA	AA	AC	AA	AA	AA	AA	AC
TcSNP1227	A/C	5	38.01	+	NA	NA	NA	NA	NA	NA	AA	AA	AA	AA	AA	AA	CC	CC	CC	CC	CC	CC	CC	CC	CC	CC	AA	AC	AA	AA	AA	AC	AA	AA	AA	AA	AA	AA	AA	AA	AA	AA	AA	AC	AA	AA	AA	AA	AC
TcSNP353	A/C	2	70.891	+	NA	NA	NA	NA	NA	NA	AC	CC	AC	AA	CC	AA	CC	CC	CC	CC	CC	CC	CC	CC	CC	CC	AA	AC	AA	AC	AC	AC	AA	AA	AA	AA	AA	AA	AA	AA	AA	AA	AA	NN	AA	AA	AA	AA	AC
TcSNP1374	A/C	6	36.049	+	NA	NA	NA	NA	NA	NA	AA	AA	AA	AA	AA	AA	CC	CC	CC	CC	CC	CC	CC	CC	CC	CC	AA	AA	AA	AA	AA	AC	AA	AA	AA	AA	AA	AA	AA	AA	AA	AA	AA	AC	AA	AA	AA	AA	AA
TcSNP23	A/C	8	13.551	+	NA	NA	NA	NA	NA	NA	AA	AA	AA	AA	AA	AA	CC	CC	CC	CC	CC	CC	CC	CC	CC	CC	AA	AC	AA	AA	AA	AC	AA	AA	AA	AA	AA	AA	AA	AA	AA	AA	AA	NN	AA	AA	AA	AA	AC
TcSNP1075	A/C	11	1	+	NA	NA	NA	NA	NA	NA	AA	AA	AA	AA	AA	AA	AA	AA	AA	AA	AA	AA	AA	AA	AA	AA	AA	AA	AA	AA	AC	AA	AA	AA	AA	AA	AA	AA	AA	AA	AA	AA	AA	AC	AA	AA	AA	AA	AA
TcSNP44	A/C	2	30.237	+	NA	NA	NA	NA	NA	NA	AA	AA	AA	AA	AA	AA	AA	AA	AA	AA	AA	AA	AA	AA	AA	AA	CC	AA	AA	AA	AA	AC	CC	CC	AA	AC	AA	AC	CC	CC	CC	CC	AA	AC	AC	AC	AC	AC	AC
TcSNP492	A/C	2	64.13	+	NA	NA	NA	NA	NA	NA	AA	AA	AC	AA	NN	AA	AA	AA	AA	AA	AA	AA	AA	AA	AA	AA	AA	AA	AA	AA	AA	AA	AA	AA	AA	AA	AA	AA	AA	AA	AA	AA	AA	AC	AA	AA	AA	AA	AA
TcSNP607	A/C	1	65.938	+	NA	NA	NA	NA	NA	NA	AA	AA	AA	AA	AA	AA	AA	AA	AA	AA	AA	AA	AA	AA	AA	AA	AA	AA	AA	AA	AA	AA	AA	AA	AA	AA	AA	AA	AA	AA	AA	AA	AA	AC	AA	AA	AA	AA	AA
TcSNP1104	A/C	1	60.616	+	NA	NA	NA	NA	NA	NA	NN	AA	AA	AA	NN	AA	NN	AA	AA	AA	AA	AA	AA	AA	AA	AA	AA	AA	AA	AA	NN	AA	AA	AA	AA	AA	AA	AA	AA	AA	AA	NN	AA	NN	AA	AA	AA	AA	AA
TcSNP692	A/C	2	24.404	+	NA	NA	NA	NA	NA	NA	AA	AA	CC	AA	AC	AA	NN	CC	CC	CC	CC	CC	CC	CC	CC	CC	AA	AA	AA	AC	AA	AC	AA	AA	AA	AA	AA	AA	AA	AA	AA	AA	AA	AC	AA	AA	AA	AA	AC
TcSNP305	A/C	6	15.616	+	NA	NA	NA	NA	NA	NA	AA	AA	AA	AA	AA	AA	CC	CC	CC	CC	CC	CC	CC	CC	CC	CC	AA	CC	AC	CC	AA	AC	AA	AA	AA	AA	AA	AA	AA	AA	AA	AA	AA	AC	AA	AA	AA	AA	AC
TcSNP1247	A/C	4	9.185	+	NA	NA	NA	NA	NA	NA	AC	AC	AA	AA	AA	AA	AA	AA	AA	AA	AA	AA	AA	AA	AA	AA	AA	AA	AA	AA	AA	AA	AA	AA	AA	AA	AA	AA	AA	AA	AA	AA	AA	AC	AA	AA	AA	AA	AA
TcSNP532	A/C	2	54.647	+	NA	NA	NA	NA	NA	NA	AA	AA	AA	AA	AA	AA	AA	AA	AA	AA	AA	AA	AA	AA	AA	AA	AA	AA	AA	AA	AC	AA	AA	AA	AA	AA	AA	AA	AA	AA	AA	AA	AA	AC	AA	AA	AA	AA	AA
TcSNP530	A/C	4	48.337	+	NA	NA	NA	NA	NA	NA	AA	AA	AA	AA	AA	AA	NN	CC	CC	CC	CC	NN	CC	CC	CC	NN	AA	NN	AA	AC	AA	AC	AA	AA	AA	AA	NN	NN	AA	AA	AA	AA	AA	NN	AA	AA	AA	AA	AA
TcSNP689	A/C	3	15.205	+	NA	NA	NA	NA	NA	NA	AA	AA	AA	AA	AA	AA	CC	CC	CC	CC	CC	CC	CC	CC	CC	CC	AA	AA	AA	AA	AA	AC	AA	AA	AA	AA	AA	AA	AA	AA	AA	AA	AA	NN	AA	AA	AA	AA	AC
TcSNP720	A/C	5	78.383	+	NA	NA	NA	NA	NA	NA	AA	AA	AA	AA	AA	AA	AA	AA	AA	AA	AA	AA	AA	AA	AA	AA	AA	AA	AA	AA	AA	AA	CC	CC	CC	CC	CC	CC	CC	CC	CC	CC	CC	NN	CC	CC	NN	CC	AA
TcSNP674	A/C	10	12.794	+	NA	NA	NA	NA	NA	NA	AA	AA	AA	AA	NN	AA	CC	CC	CC	CC	CC	CC	CC	CC	CC	CC	AA	AC	AA	AC	NN	AC	AA	AA	AA	AA	AA	AA	AA	AA	AA	AA	AA	NN	AA	AA	AA	AA	AC
TcSNP1483	A/C	11	1	+	NA	NA	NA	NA	NA	NA	AA	AA	AA	AA	AA	AA	AA	AA	AA	AA	AA	AA	AA	AA	AA	AA	AA	AA	AA	AA	AC	AA	AA	AA	AA	AA	AA	AA	AA	AA	AA	AA	AA	AC	AA	AA	AA	AA	AA
TcSNP1222	A/C	5	65.728	+	NA	NA	NA	NA	NA	NA	AA	AA	AA	AA	AA	AA	NN	CC	CC	CC	CC	CC	CC	CC	CC	CC	AA	AC	AA	AC	AA	AC	AA	AA	AA	AA	AA	AA	AA	AA	AA	AA	AA	AC	AA	AA	AA	AA	AC
TcSNP479	A/C	1	14.828	+	NA	NA	NA	NA	NA	NA	AA	AA	AA	AA	AA	AA	CC	CC	CC	CC	CC	CC	CC	CC	CC	CC	AA	AC	AA	AC	AA	AC	AA	AA	AA	AA	AA	AA	AA	AA	AA	AA	AA	NN	AA	AA	AA	AA	CC
TcSNP1200	A/C	6	2.878	+	NA	NA	NA	NA	NA	NA	AC	AC	AA	AA	AA	AA	CC	CC	CC	CC	CC	CC	CC	CC	CC	CC	AA	AC	AA	AA	AC	AC	AA	AA	AA	AA	AA	AA	AA	AA	AA	AA	AA	AC	AA	AA	AA	AA	AC
TcSNP562	A/C	11	1	+	NA	NA	NA	NA	NA	NA	AA	AA	AA	NN	AA	AA	AA	AA	AA	AA	AA	AA	AA	AA	AA	AA	AA	AA	AA	NN	AA	AA	AA	AA	AA	AA	AC	AC	AA	AA	AA	AA	AA	NN	AA	NN	NN	AA	AA
TcSNP324	A/C	2	80.57	+	NA	NA	NA	NA	NA	NA	AA	AA	AA	AA	AA	AA	CC	CC	CC	CC	CC	CC	CC	CC	CC	CC	AA	AA	AA	AA	AA	AC	AA	AA	AA	AA	AA	AA	AA	AA	AA	AA	AA	NN	AA	AA	AA	AA	AC
TcSNP604	A/C	9	7.339	+	NA	NA	NA	NA	NA	NA	AA	AA	AA	AA	AA	AA	NN	CC	CC	CC	CC	CC	CC	CC	CC	CC	AA	AC	AC	AC	AA	AC	AA	AA	AA	AA	AA	AA	AA	AA	AA	AA	AA	NN	AA	AA	AA	AA	AC
TcSNP624	A/C	8	26.852	+	NA	NA	NA	NA	NA	NA	AA	AA	AA	AA	AA	AA	CC	CC	CC	CC	CC	CC	CC	CC	CC	CC	AA	AC	AC	AC	AA	AC	AA	AA	AA	AA	AA	AA	AA	AA	AA	AA	AA	AC	AA	AA	AA	AA	AC
TcSNP1224	A/C	3	74.435	+	NA	NA	NA	NA	NA	NA	AA	AA	AA	AA	AA	AA	CC	CC	CC	CC	CC	CC	CC	CC	CC	CC	AA	AC	AA	AC	AA	AC	AA	AA	AA	AA	AA	AA	AA	AA	AA	AA	AA	NN	AA	AA	AA	AA	AC
TcSNP1497	A/C	3	21.946	+	NA	NA	NA	NA	NA	NA	AA	AA	AA	AA	AA	AA	CC	CC	CC	CC	CC	CC	CC	CC	CC	CC	AA	AA	AA	CC	AA	AC	AA	AA	AA	AA	AA	AA	AA	AA	AA	AA	AA	NN	AA	AA	AA	AA	AC
TcSNP281	A/C	1	90.797	+	NA	NA	NA	NA	NA	NA	CC	AC	CC	AA	AC	AA	AA	AA	AA	AA	AA	AA	AA	AA	AA	AA	AA	AC	AA	AA	AA	AA	AA	AA	AA	AA	AA	AA	AA	AA	AA	AA	AA	AC	AA	AA	AA	AA	AA
TcSNP476	A/C	11	1	+	NA	NA	NA	NA	NA	NA	AA	AA	AA	AA	AA	AA	AA	AA	AA	AA	AA	AA	AA	AA	AA	AA	AA	AA	AA	AA	AC	AA	AA	AA	AA	AA	AA	AA	AA	AA	AA	AA	AA	NN	AA	AA	AA	AA	AA
TcSNP1056	A/C	5	13.217	+	NA	NA	NA	NA	NA	NA	AA	AA	AA	AA	AA	AA	CC	CC	CC	CC	CC	CC	CC	CC	CC	CC	AA	AA	AA	AA	AA	AC	AA	AA	AA	AA	AA	AA	AA	AA	AA	AA	AA	AC	AA	AA	AA	AA	AA
TcSNP1004	A/C	11	1	+	NA	NA	NA	NA	NA	NA	AA	AA	AA	AA	AC	AA	AA	AA	AA	AA	AA	AA	AA	AA	AA	AA	AA	AA	AA	AA	AA	AA	AA	AA	AA	AA	AA	AA	AA	AA	AA	AA	AA	AC	AA	NN	AA	AA	AA
TcSNP1422	A/C	2	10.437	+	NA	NA	NA	NA	NA	NA	AA	AA	AA	AA	AA	AA	AC	CC	CC	CC	CC	CC	CC	CC	CC	CC	AA	AC	AA	AC	AA	AC	AA	AA	AA	AA	AA	AA	AA	AA	AA	AA	AA	NN	AA	AA	AA	AA	AC
TcSNP277	A/C	4	6.491	+	NA	NA	NA	NA	NA	NA	AA	AA	AA	NN	AA	AA	AA	AA	AA	AA	AA	AA	AA	AA	AA	AA	AA	AA	AC	NN	AA	AA	AA	AA	AA	AA	AA	AA	AA	AA	AA	AA	AA	AA	AA	NN	NN	AA	AA
TcSNP652	A/C	8	42.01	+	NA	NA	NA	NA	NA	NA	AA	AA	AA	AA	AA	AA	NN	AA	AA	AA	AA	AA	AA	AA	AA	AA	AA	AA	AA	AA	AA	AA	AA	AA	AA	AA	AA	AA	AA	AA	AA	AA	AA	NN	AA	AA	AA	AA	AA
TcSNP1285	A/C	8	32.969	+	NA	NA	NA	NA	NA	NA	AA	AA	AA	AA	AA	AA	CC	NN	CC	CC	NN	NN	CC	NN	NN	NN	AA	AC	AA	AC	AA	AC	AA	AA	AA	AA	AA	AA	AA	AA	AA	AA	AA	AC	AA	AA	AA	AA	AC
TcSNP465	A/C	9	50.995	+	NA	NA	NA	NA	NA	NA	AA	AA	AA	AA	AA	AA	CC	CC	CC	CC	CC	CC	CC	CC	CC	CC	AA	AA	AA	AC	AA	AC	AA	AA	AA	AA	AA	AA	AA	AA	AA	AA	AA	AC	AA	AA	AA	AA	AC
TcSNP528	A/C	9	54.56	+	NA	NA	NA	NA	NA	NA	AA	AA	AA	AA	AA	AA	NN	CC	CC	CC	CC	CC	CC	CC	CC	CC	AA	AC	AA	AC	AA	AC	AA	AA	AA	AA	AA	AA	AA	AA	AA	AA	AA	NN	AA	AA	AA	AA	CC
TcSNP542	A/C	1	15.539	+	NA	NA	NA	NA	NA	NA	AA	AA	AA	NN	AA	AA	AA	AA	AA	AA	AA	AA	AA	AA	AA	AA	AA	AA	AA	NN	AA	AA	AA	AA	AA	AA	AA	AA	AA	AA	AA	AA	AA	AA	AA	NN	NN	AA	AA
TcSNP419	A/C	3	35.479	+	NA	NA	NA	NA	NA	NA	AA	AA	CC	AC	AA	AA	NN	AA	AA	AA	AA	AA	AA	AA	AA	AA	AA	AC	AC	AA	AA	AA	AA	AA	AA	AA	AA	AA	AA	AA	AA	AA	AA	AC	AA	AA	AA	AA	AA
TcSNP1034	A/C	4	53.608	+	NA	NA	NA	NA	NA	NA	AA	AA	AA	AA	AA	AA	CC	CC	CC	CC	CC	CC	NN	CC	CC	CC	AA	AA	AA	AC	NN	AC	AA	AA	AA	AA	AA	AA	AA	AA	AA	AA	AA	AC	AA	AA	AA	AA	AC
TcSNP1230	A/C	8	37.797	+	NA	NA	NA	NA	NA	NA	AA	AA	AA	AA	AA	AA	CC	CC	CC	CC	CC	CC	CC	CC	CC	CC	AA	AA	AA	AC	AA	AC	AA	AA	AA	AA	AA	AA	AA	AA	AA	AA	AA	AC	AA	AA	AA	AA	AC
TcSNP1335	A/C	7	41.317	+	NA	NA	NA	NA	NA	NA	AA	AA	AA	AA	AA	AA	CC	CC	CC	CC	CC	CC	CC	CC	CC	CC	AA	AC	AA	AC	AA	AC	AA	AA	AA	AA	AA	AA	AA	AA	AA	AA	AA	NN	AA	AA	AA	AA	AC
TcSNP12	A/C	9	11.329	+	NA	NA	NA	NA	NA	NA	AC	AA	AA	AA	AA	AA	AA	AA	AA	AA	AA	AA	AA	AA	AA	AA	AA	AA	AA	AA	AA	AA	AA	AA	AA	AA	AA	AA	AA	AA	AA	AA	AA	AC	AA	AA	AA	AA	AA
TcSNP1354	A/C	3	51.194	+	NA	NA	NA	NA	NA	NA	NN	AA	AA	AA	NN	AA	AA	AA	AA	AA	AA	AA	AA	AA	AA	AA	AA	AA	AC	AA	NN	AA	AA	AA	AA	AA	AA	AA	AA	AA	AA	NN	AA	NN	AA	AA	AA	AA	AA
TcSNP1108	A/C	4	16.471	+	NA	NA	NA	NA	NA	NA	AA	AA	AA	AA	AA	AA	AC	CC	CC	CC	CC	CC	CC	CC	CC	CC	AA	AC	AA	AC	AA	AC	AA	AA	AA	AA	AA	AA	AA	AA	AA	AA	AA	NN	AA	AA	AA	AA	AC
TcSNP383	A/C	3	35.532	+	NA	NA	NA	NA	NA	NA	AA	AA	CC	AC	AA	AA	AA	AA	AA	AA	AA	AA	AA	AA	AA	AA	AA	AC	AC	AA	AA	AA	AA	AA	AA	AA	AA	AA	AA	AA	AA	AA	AA	AA	AA	AA	AA	AA	AA
TcSNP1221	A/C	9	12.262	+	NA	NA	NA	NA	NA	NA	AA	AA	AA	AA	AA	AA	NN	CC	CC	CC	CC	CC	CC	CC	CC	CC	AA	AC	AC	AC	AA	AC	AA	AA	AA	AA	AA	AA	AA	AA	AA	AA	AA	AC	AA	AA	AA	AA	AC
TcSNP457	A/C	4	39.594	+	NA	NA	NA	NA	NA	NA	AA	AA	AA	AA	AA	AA	AA	AA	AA	AA	AA	AA	AA	AA	AA	AA	CC	AA	AA	AA	AA	AA	AA	AA	AA	AA	AA	AA	AA	AA	AA	AA	AA	AC	AA	AA	AA	AA	AA
TcSNP1135	A/C	3	43.488	+	NA	NA	NA	NA	NA	NA	AA	AA	AA	AA	AA	AA	AA	AA	AA	AA	AA	AA	AA	AA	AA	AA	AA	AA	AA	AC	AA	AA	AA	AA	AA	AA	AA	AA	AA	AA	AA	AA	AA	NN	AA	AA	AA	AA	AA
TcSNP130	A/C	1	41.7	+	NA	NA	NA	NA	NA	NA	AA	AA	AA	AA	AA	AA	NN	CC	CC	CC	CC	CC	CC	CC	CC	CC	AA	AA	AA	AC	AA	AC	AA	AA	AA	AA	AA	AA	AA	AA	AA	AA	AA	CC	AA	AA	AA	AA	AA
TcSNP456	A/C	11	1	+	NA	NA	NA	NA	NA	NA	AA	AA	AA	AA	AA	AA	AA	AA	AA	AA	AA	AA	AA	AA	AA	AA	CC	AA	AC	AA	AA	AA	NN	AA	AA	AA	AA	AA	AA	AA	AA	AA	AA	AA	AA	AA	AA	AA	AA
TcSNP1129	A/C	8	42.01	+	NA	NA	NA	NA	NA	NA	AA	AA	AA	AA	AA	AA	AA	AA	AA	AA	AA	AA	AA	AA	AA	AA	AA	AA	AA	AA	AA	AA	AA	AA	AA	AA	AA	AA	AA	AA	AA	AA	AA	AC	AA	AA	AA	AA	AA
TcSNP1176	A/C	3	43.159	+	NA	NA	NA	NA	NA	NA	AA	AA	AA	AA	AA	AA	AA	AA	AA	AA	AA	AA	AA	AA	AA	AA	AA	AA	AC	AA	AA	AA	AA	AA	AA	AA	AA	AA	AA	AA	AA	AA	AA	AC	AA	AA	AA	AA	AA
TcSNP648	A/C	11	1	+	NA	NA	NA	NA	NA	NA	AA	AA	AA	AA	AA	AA	AA	AA	AA	AA	AA	AA	AA	AA	AA	AA	AA	AC	CC	AA	AA	AA	AA	AA	AA	AA	AA	AA	AA	AA	AA	AA	AA	AA	AA	AA	AA	AA	AA
TcSNP1480	A/C	2	36.973	+	NA	NA	NA	NA	NA	NA	AA	AA	AC	AA	AA	AA	AA	AA	AA	AA	AA	AA	AA	AA	AA	AA	AA	AA	AA	AA	AA	AA	AA	AA	AA	AA	AA	AA	AA	AA	AA	AA	AA	AC	AA	AA	AA	AA	AA
TcSNP1475	A/C	1	4.984	+	NA	NA	NA	NA	NA	NA	AA	AA	AA	AA	AA	AA	AA	AA	AA	AA	AA	AA	AA	AA	AA	AA	AA	AA	AA	AA	AA	AA	AA	AA	AA	AA	AA	AA	AA	AA	AA	AA	AA	AC	AA	AA	AA	AA	AA
TcSNP386	A/C	1	81.657	+	NA	NA	NA	NA	NA	NA	AA	AA	AA	AA	AA	AA	AA	AA	AA	AA	AA	AA	AA	AA	AA	AA	AA	AA	AA	AA	AC	AA	AA	AA	AA	AA	AA	AA	AA	AA	AA	AA	AA	AC	AA	AA	AA	AA	AA
TcSNP124	A/C	2	55.779	+	NA	NA	NA	NA	NA	NA	AA	AA	AA	AA	AA	AA	AA	AA	AA	AA	AA	AA	AA	AA	AA	AA	AA	AA	AA	AA	AA	AA	AA	AA	AA	AA	AA	AA	AA	AA	AA	AA	AA	NN	AA	AA	AA	AA	AA
TcSNP1084	A/C	3	54.834	+	NA	NA	NA	NA	NA	NA	AA	AA	AA	AA	AA	AA	AA	AA	AA	AA	AA	AA	AA	AA	AA	AA	AA	AA	AC	AA	AA	AA	AA	AA	AA	AA	AA	AA	AA	AA	AA	AA	AA	AC	AA	AA	AA	AA	AA
TcSNP1425	A/C	9	33.76	+	NA	NA	NA	NA	NA	NA	AA	AC	AA	AA	AA	AA	AA	AA	AA	AA	AA	AA	AA	AA	AA	AA	AA	AA	AC	AA	AA	AA	AA	AA	AA	AA	AA	AA	AA	AA	AA	AA	AA	AC	AA	AA	AA	AA	AA
TcSNP669	A/C	2	36.95	+	NA	NA	NA	NA	NA	NA	AA	AA	AA	AA	AA	AA	AA	AA	AA	AA	AA	AA	AA	AA	AA	AA	AA	AA	AA	AA	AA	AA	AA	AA	AA	AA	AA	AA	AA	AA	AA	AA	AA	AC	AA	AA	AA	AA	AA
TcSNP1220	A/C	11	1	+	NA	NA	NA	NA	NA	NA	AA	AA	AA	AA	AA	AA	AA	AA	AA	AA	AA	AA	AA	AA	AA	AA	AA	AA	AA	AA	AA	AA	AA	AA	AA	AA	AA	AA	AA	AA	AA	AA	AA	AC	AA	AA	AA	AA	AA
TcSNP1259	A/C	1	9.976	+	NA	NA	NA	NA	NA	NA	AA	AA	AA	AA	AA	AA	AA	AA	AA	AA	AA	AA	AA	AA	AA	AA	AA	AA	AA	AA	AA	AA	AA	AA	AA	AA	AA	AA	AA	AA	AA	AA	AA	AA	AA	AA	AA	AA	AA
TcSNP461	A/C	5	5.279	+	NA	NA	NA	NA	NA	NA	AA	AA	AA	AA	AA	AA	NN	AA	AA	AA	AA	AA	AA	AA	AA	AA	AA	AA	AA	AA	AA	AA	AA	AA	AA	AA	AA	AA	AA	AA	AA	AA	AA	NN	AA	AA	AA	AA	AA
TcSNP1513	A/C	1	44.987	+	NA	NA	NA	NA	NA	NA	AA	AA	AA	AA	AA	AA	AA	AA	AA	AA	AA	AA	AA	AA	AA	AA	AA	AA	AA	AA	AA	AA	AA	AA	AA	AA	AA	AA	AA	AA	AA	AA	AA	AC	AA	AA	AA	AA	AA
TcSNP346	A/C	9	28.536	+	NA	NA	NA	NA	NA	NA	AA	AA	AA	AA	AA	AA	AA	AA	AA	AA	AA	AA	AA	AA	AA	AA	AA	AA	CC	AA	AA	AA	AA	AA	AA	AA	AA	AA	AA	AA	AA	AA	AA	AC	AA	AA	AA	AA	AA
TcSNP207	A/C	1	95.433	+	NA	NA	NA	NA	NA	NA	AA	AA	AA	AA	AA	AA	AA	AA	AA	AA	AA	AA	AA	AA	AA	AA	AA	AA	AA	AA	AA	AA	AA	AA	AA	AA	AA	AA	AA	AA	AA	AA	AA	CC	AA	AA	AA	AA	AA
TcSNP1489	A/C	3	19.182	+	NA	NA	NA	NA	NA	NA	AA	AA	AA	AA	AA	AA	AA	AA	AA	AA	AA	AA	AA	AA	AA	AA	AA	AA	CC	AA	AA	AA	AA	AA	AA	AA	AA	AA	AA	AA	AA	AA	AA	NN	AA	AA	AA	AA	AA
TcSNP342	A/C	6	41.313	+	NA	NA	NA	NA	NA	NA	AA	AA	AA	AA	AA	AA	AC	AA	AA	AA	AA	AA	AA	AA	AA	AA	AA	AA	AC	AA	AA	AA	AA	AA	AA	AA	AA	AA	AA	AA	AA	AA	AA	NN	AA	AA	AA	AA	AA
TcSNP470	A/C	2	54.179	+	NA	NA	NA	NA	NA	NA	AA	AA	AA	AA	NN	AA	AA	AA	AA	AA	AA	AA	AA	AA	AA	AA	AA	AA	AA	AA	NN	AA	AA	AA	AA	AA	AA	AA	AA	AA	AA	AA	AA	NN	AA	AA	AA	AA	AA
TcSNP260	A/C	2	0	+	NA	NA	NA	NA	NA	NA	AA	AA	AA	AA	AA	AA	AA	AA	AA	AA	AA	AA	AA	AA	AA	AA	AA	AA	AA	AA	AA	AA	AA	AA	AA	AA	AA	AA	AA	AA	AA	AA	AA	AA	AA	AA	AA	AA	AA
TcSNP1201	A/C	7	44.491	+	NA	NA	NA	NA	NA	NA	AA	AA	AA	AA	AA	AA	AA	AA	AA	AA	AA	AA	AA	AA	AA	AA	AA	AA	AA	AA	AA	AA	AA	AA	AA	AA	AA	AA	AA	AA	AA	AA	AA	NN	AA	AA	AA	AA	AA
TcSNP231	A/C	3	50.206	+	NA	NA	NA	NA	NA	NA	AA	AA	AA	AA	AA	AA	AA	AA	AA	AA	AA	AA	AA	AA	AA	AA	AA	AA	AC	AA	AA	AA	AA	AA	AA	AA	AA	AA	AA	AA	AA	AA	AA	NN	AA	AA	AA	AA	AA
TcSNP1044	A/C	4	14.455	+	NA	NA	NA	NA	NA	NA	AA	AA	AA	AA	AA	AA	AA	AA	AA	AA	AA	AA	AA	AA	AA	AA	AA	AA	AC	AA	AA	AA	AA	AA	AA	AA	AA	AA	AA	AA	AA	AA	AA	AC	AA	AA	AA	AA	AA
TcSNP214	A/C	2	36.973	+	NA	NA	NA	NA	NA	NA	AA	AA	AA	AA	AA	AA	AA	AA	AA	AA	AA	AA	AA	AA	AA	AA	AA	AA	AA	AA	AA	AA	AA	AA	AA	AA	AA	AA	AA	AA	AA	AA	AA	AC	AA	AA	AA	AA	AA
TcSNP1092	A/C	3	21.541	+	NA	NA	NA	NA	NA	NA	AA	AA	AA	AA	AA	AA	AA	AA	AA	AA	AA	AA	AA	AA	AA	AA	AA	AA	AC	AA	AA	AA	AA	AA	AA	AA	AA	AA	AA	AA	AA	AA	AA	AC	AA	AA	AA	AA	AA
TcSNP503	A/C	11	1	+	NA	NA	NA	NA	NA	NA	AA	AA	AA	AA	AA	AA	AA	AA	AA	AA	AA	AA	AA	AA	AA	AA	AA	AA	AA	AA	AA	AA	AA	AA	AA	AA	AA	AA	AA	AA	AA	AA	AA	NN	AA	AA	AA	AA	AA
TcSNP1184	A/C	1	76.282	+	NA	NA	NA	NA	NA	NA	AA	AA	AA	AA	AA	AA	AA	AA	AA	AA	AA	AA	AA	AA	AA	AA	AA	AA	AA	AA	AA	AA	AA	AA	AA	AA	AA	AA	AA	AA	AA	AA	AA	AC	AA	AA	AA	AA	AA
TcSNP1192	A/C	5	36.575	+	NA	NA	NA	NA	NA	NA	AA	AA	AA	AA	AA	AA	AA	AA	AA	AA	AA	AA	AA	AA	AA	AA	AA	AA	AA	AA	AA	AA	AA	AA	AA	AA	AA	AA	AA	AA	AA	AA	AA	NN	AA	AA	AA	AA	AA
TcSNP1486	A/C	1	27.162	+	NA	NA	NA	NA	NA	NA	AA	AA	AA	AA	AA	AA	AA	AA	AA	AA	AA	AA	AA	AA	AA	AA	AA	AA	AA	AA	AA	AA	AA	AA	AA	AA	AA	AA	AA	AA	AA	AA	AA	NN	AA	AA	AA	AA	AA
TcSNP171	A/C	1	74.193	+	NA	NA	NA	NA	NA	NA	AA	AA	AA	AA	AA	AA	AA	AA	AA	AA	AA	AA	AA	AA	AA	AA	AA	AA	AA	AA	AA	AA	AA	AA	AA	AA	AA	AA	AA	AA	AA	AA	AA	NN	AA	AA	AA	AA	AA
TcSNP111	A/C	1	15.126	+	NA	NA	NA	NA	NA	NA	AA	AA	AA	AA	AA	AA	AA	AA	AA	AA	AA	AA	AA	AA	AA	AA	AA	AA	AA	AA	AA	AA	AA	AA	AA	AA	AA	AA	AA	AA	AA	AA	AA	CC	AA	AA	AA	AA	AA
TcSNP120	A/C	9	80.404	+	NA	NA	NA	NA	NA	NA	AA	AA	AA	AA	AA	AA	AA	AA	AA	AA	AA	AA	AA	AA	AA	AA	AA	AA	AA	AA	AA	AA	AA	AA	AA	AA	AA	AA	AA	AA	AA	AA	AA	AC	AA	AA	AA	AA	AA
TcSNP74	*	4	14.455	*	*	*	*	*	*	*	AA	AA	AA	AA	AA	AA	AA	AA	AA	AA	AA	AA	AA	AA	AA	AA	AA	AA	AG	AA	AA	AA	AA	AA	AA	AA	AA	AA	AA	AA	AA	AA	AA	AG	AA	AA	AA	AA	AA
TcSNP740	*	9	69.073	*	*	*	*	*	*	*	AG	GG	GG	AG	AG	GG	AA	AA	AA	AA	AA	AA	AA	AA	AA	AA	GG	GG	GG	AG	AG	AG	AG	AA	GG	GG	AG	GG	AG	GG	GG	GG	GG	NN	GG	GG	GG	AG	AG
TcSNP744	*	9	65.219	*	*	*	*	*	*	*	AC	AA	AA	AC	AA	CC	AA	AA	AA	AA	AA	AA	AA	AA	AA	AA	CC	AC	AC	AC	CC	AC	AA	AA	AA	AA	AA	AA	AA	AA	AA	AA	AA	NN	AA	AA	AA	AA	AC
TcSNP746	*	8	8.201	*	*	*	*	*	*	*	AA	AA	AA	AA	AA	AA	AA	AA	AA	AA	AA	AA	AA	AA	AA	AA	NN	AA	AA	GG	AG	AG	NN	NN	NN	NN	NN	NN	NN	NN	NN	NN	NN	AG	NN	NN	NN	NN	AG
TcSNP748	*	11	1	*	*	*	*	*	*	*	GG	GG	GG	GG	GG	GG	GG	GG	GG	GG	GG	GG	GG	GG	GG	GG	GG	GG	GG	GG	AG	GG	GG	GG	GG	GG	GG	GG	GG	GG	GG	GG	GG	NN	GG	GG	GG	GG	GG
TcSNP749	*	4	6.906	*	*	*	*	*	*	*	AA	AA	GG	AG	AA	AA	GG	GG	GG	GG	GG	GG	GG	GG	GG	GG	AA	AG	AG	GG	AA	AG	AA	AA	AA	AA	AA	AA	AA	AA	AA	AA	AA	AG	AA	AA	AA	AA	AG
TcSNP75	*	2	90.385	*	*	*	*	*	*	*	AG	AA	AG	AA	AA	AA	GG	GG	GG	GG	GG	GG	GG	GG	GG	GG	AA	AA	AA	AA	AA	AG	AA	AA	AA	AA	AA	AA	AA	AA	AA	AA	AA	AG	AA	AA	AA	AA	AG
TcSNP750	*	6	20.148	*	*	*	*	*	*	*	AA	AA	AA	AA	AA	AA	AA	AA	AA	AA	AA	AA	AA	AA	AA	AA	AA	AA	AA	AA	AG	AA	AA	AA	AA	AA	AA	AA	AA	AA	AA	AA	AA	AG	AA	AA	AA	AA	AA
TcSNP751	*	5	76.82	*	*	*	*	*	*	*	AA	AA	AA	AA	AA	AA	CC	CC	CC	CC	CC	CC	CC	CC	CC	CC	AA	AC	AA	AC	AA	AC	CC	CC	CC	CC	CC	AC	CC	CC	CC	CC	AA	AC	CC	AA	AC	AC	AC
TcSNP752	*	9	8.739	*	*	*	*	*	*	*	GG	GG	GG	GG	GG	GG	CC	CC	CC	CC	CC	CC	CC	CC	CC	CC	GG	CG	CG	CG	GG	CG	GG	GG	GG	GG	GG	GG	GG	GG	GG	GG	GG	CG	GG	GG	GG	GG	CG
TcSNP753	*	9	70.858	*	*	*	*	*	*	*	AA	AA	AA	AA	AA	AA	AA	AA	AA	AA	AA	AA	AA	AA	AA	AA	AA	AA	AA	AA	AA	AA	AA	AA	AA	AA	AA	AA	AA	AA	AA	AA	AA	AT	AA	AA	AA	AA	AA
TcSNP754	*	7	42.355	*	*	*	*	*	*	*	NN	AC	AC	AC	AC	AA	CC	CC	CC	CC	CC	CC	CC	CC	CC	CC	AA	AC	AC	AA	NN	AC	CC	CC	CC	CC	CC	CC	CC	CC	CC	CC	CC	AC	CC	CC	CC	CC	AC
TcSNP756	*	6	25.081	*	*	*	*	*	*	*	AG	AG	AA	AA	AG	AA	GG	GG	GG	GG	GG	GG	GG	GG	GG	GG	AA	AG	AA	AA	AG	AG	GG	GG	GG	GG	GG	GG	GG	GG	GG	GG	GG	AG	GG	GG	GG	GG	AA
TcSNP757	*	9	20.48	*	*	*	*	*	*	*	NN	AA	GG	GG	NN	GG	NN	AA	AA	AA	AA	AA	AA	AA	AA	AA	GG	GG	AA	AG	NN	AG	GG	GG	GG	GG	GG	GG	GG	GG	GG	NN	GG	NN	GG	GG	GG	GG	GG
TcSNP761	*	10	17.149	*	*	*	*	*	*	*	GG	GG	GG	GG	GG	GG	GG	GG	GG	GG	GG	GG	GG	GG	GG	GG	GG	GG	GG	GG	GG	GG	GG	GG	GG	GG	GG	GG	GG	GG	GG	GG	GG	AG	GG	GG	GG	GG	GG
TcSNP764	*	9	60.829	*	*	*	*	*	*	*	NN	NN	NN	GG	NN	GG	AA	AA	AA	AA	AA	AA	AA	AA	AA	AA	GG	AG	AG	AG	NN	AG	AA	AA	AA	AA	AA	AA	AA	AA	AA	AA	AA	NN	AA	AA	AA	AA	AG
TcSNP767	*	2	35.729	*	*	*	*	*	*	*	AA	AA	AA	AA	AA	AA	GG	GG	GG	GG	GG	GG	GG	GG	GG	GG	AA	AG	AA	AG	AA	AG	AA	AA	AA	AA	AA	AA	AA	AA	AA	AA	AA	NN	AA	AA	AA	AA	GG
TcSNP769	*	3	37.967	*	*	*	*	*	*	*	AA	AA	AA	AA	AA	AA	AA	AA	AA	AA	AA	AA	AA	AA	AA	AA	AA	AA	AG	AA	AA	AA	AA	AA	AA	AA	AA	AA	AA	AA	AA	AA	AA	AG	AA	AA	AA	AA	AA
TcSNP772	*	7	22.143	*	*	*	*	*	*	*	GG	GG	GG	GG	GG	GG	GG	GG	GG	GG	GG	GG	GG	GG	GG	GG	GG	GG	GG	GG	GG	GG	GG	GG	GG	GG	GG	GG	GG	GG	GG	GG	GG	CG	GG	GG	GG	GG	GG
TcSNP773	*	4	36.686	*	*	*	*	*	*	*	AA	AA	AA	AC	AA	CC	AA	AA	AA	AA	AA	AA	AA	AA	AA	AA	AA	AA	AA	AC	AC	AC	CC	AA	CC	CC	CC	CC	CC	CC	CC	AC	CC	AC	CC	CC	CC	CC	AC
TcSNP774	*	11	1	*	*	*	*	*	*	*	GG	GG	GG	GG	GG	GG	GG	GG	GG	GG	GG	GG	GG	GG	GG	GG	GG	GG	GG	GG	GG	GG	CC	CC	CC	CC	CC	CC	CC	CC	CC	CC	CC	CG	CC	CC	CC	CC	GG
TcSNP776	*	8	8.948	*	*	*	*	*	*	*	AA	AA	AA	AA	AA	CC	CC	CC	CC	CC	CC	CC	CC	CC	CC	CC	AA	AC	CC	AA	AA	AC	AA	AA	AA	AA	AA	AA	AA	AA	AA	AA	AA	AC	AA	AA	AA	AA	AC
TcSNP778	*	9	55.491	*	*	*	*	*	*	*	AC	NN	AA	CC	CC	AC	CC	CC	CC	CC	CC	CC	CC	CC	CC	CC	AC	CC	AA	CC	NN	CC	AA	AC	AA	AA	AA	AA	AA	AA	AA	AA	AA	NN	AA	AA	AA	AA	CC
TcSNP779	*	1	49.74	*	*	*	*	*	*	*	GG	GG	GG	GG	GG	GG	GG	GG	GG	GG	GG	GG	GG	GG	GG	GG	GG	GG	GG	GG	GG	GG	GG	GG	GG	GG	GG	GG	GG	GG	GG	GG	GG	AG	GG	GG	GG	GG	GG
TcSNP782	*	11	1	*	*	*	*	*	*	*	AA	GG	GG	GG	AG	GG	AA	AA	AA	AA	AA	AA	AA	AA	AA	AA	AA	AA	AG	AA	AG	AA	AA	GG	AA	AA	AA	AA	AG	AA	GG	GG	AA	GG	AG	AA	AG	AA	AA
TcSNP783	*	11	1	*	*	*	*	*	*	*	AA	AA	AA	AA	AA	AA	AA	AA	AA	AA	AA	AA	AA	AA	AA	AA	AA	AA	AA	AA	AA	AA	AG	AG	AG	AG	AG	AG	AG	AG	AG	AG	AG	AG	AG	AG	AG	AG	AA
TcSNP785	*	1	67.227	*	*	*	*	*	*	*	GG	CG	GG	GG	GG	CC	GG	GG	GG	GG	GG	GG	GG	GG	GG	GG	CC	CG	CG	CG	CG	CG	GG	GG	GG	GG	GG	GG	GG	GG	GG	GG	GG	CG	GG	GG	GG	GG	CC
TcSNP786	*	1	16.372	*	*	*	*	*	*	*	GG	GG	GG	GG	GG	GG	GG	GG	GG	GG	GG	GG	GG	GG	GG	GG	GG	GG	GG	GG	GG	GG	GG	GG	GG	GG	GG	GG	GG	GG	GG	GG	GG	NN	GG	GG	GG	GG	GG
TcSNP787	*	2	44.118	*	*	*	*	*	*	*	NN	GG	AG	AG	AA	AA	NN	GG	GG	GG	GG	GG	GG	GG	GG	GG	AA	AA	AA	AG	AA	AG	AA	AA	AA	AA	AA	AA	AA	AA	AA	NN	AA	NN	AA	AA	AA	AA	AG
TcSNP788	*	1	48.954	*	*	*	*	*	*	*	NN	AA	AG	NN	NN	AA	NN	NN	NN	GG	NN	NN	NN	NN	GG	GG	AA	NN	AA	NN	NN	AG	AA	AA	AA	AA	AA	NN	AA	AA	AA	NN	AA	NN	AA	NN	NN	AA	AA
TcSNP790	*	9	70.902	*	*	*	*	*	*	*	AA	AA	AA	AA	AA	AA	AA	AA	AA	AA	AA	AA	AA	AA	AA	AA	AA	AA	AA	AA	AA	AA	AA	AA	AA	AA	AA	AA	AA	AA	AA	AA	AA	AT	AA	AA	AA	AA	AA
TcSNP791	*	7	42.384	*	*	*	*	*	*	*	TT	TT	TT	TT	TT	TT	AT	TT	TT	TT	TT	TT	TT	TT	TT	TT	TT	TT	TT	TT	AT	TT	TT	TT	TT	TT	TT	TT	TT	TT	TT	TT	TT	AT	TT	TT	TT	TT	TT
TcSNP792	*	9	60.984	*	*	*	*	*	*	*	AG	GG	GG	GG	AG	GG	AA	AA	AA	AA	AA	AA	AA	AA	AA	AA	GG	AG	AG	AG	AG	AG	GG	GG	GG	GG	GG	GG	GG	GG	GG	GG	GG	NN	GG	GG	GG	GG	AG
TcSNP793	*	9	69.134	*	*	*	*	*	*	*	AA	AA	AA	AA	AA	AA	AC	CC	CC	CC	CC	NN	CC	CC	CC	CC	AA	AA	AA	AC	NN	AC	AA	AA	AA	AA	AA	AA	AA	AA	AA	AA	AA	NN	AA	AA	AA	AA	AC
TcSNP795	*	3	75.726	*	*	*	*	*	*	*	GG	AG	AA	AA	AA	GG	AA	AA	AA	AA	AA	AA	AA	AA	AA	AA	GG	AA	GG	AG	AG	AG	GG	GG	GG	GG	GG	GG	GG	GG	GG	GG	GG	AG	GG	GG	GG	GG	AG
TcSNP797	*	10	20.883	*	*	*	*	*	*	*	GG	AG	AA	AA	AG	GG	AA	AA	AA	AA	AA	AA	AA	AA	AA	AA	GG	AG	AG	GG	GG	AG	GG	GG	GG	GG	GG	GG	GG	GG	GG	GG	GG	AG	GG	GG	GG	GG	GG
TcSNP798	*	2	60.807	*	*	*	*	*	*	*	TT	TT	TT	TT	TT	TT	NN	TT	TT	TT	TT	TT	TT	TT	TT	TT	TT	AT	TT	TT	TT	TT	TT	TT	TT	TT	TT	TT	TT	TT	TT	TT	TT	NN	TT	TT	TT	TT	TT
TcSNP799	*	8	33.403	*	*	*	*	*	*	*	AA	AA	AA	AA	AA	AA	CC	CC	CC	CC	CC	CC	CC	CC	CC	CC	AA	AC	AA	AC	AA	AC	AA	AA	AA	AA	AA	AA	AA	AA	AA	AA	AA	NN	AA	AA	AA	AA	AC
TcSNP8	*	10	28.372	*	*	*	*	*	*	*	GG	GG	GG	GG	GG	GG	GG	GG	GG	GG	GG	GG	GG	GG	GG	GG	GG	GG	GG	GG	GG	GG	GG	GG	GG	GG	GG	GG	GG	GG	GG	GG	GG	AG	GG	GG	GG	GG	GG
TcSNP800	*	8	36.712	*	*	*	*	*	*	*	AA	AA	AA	AA	AA	AA	GG	GG	GG	GG	GG	NN	GG	GG	GG	GG	AA	AG	AA	AG	AA	AG	AA	AA	AA	AA	AA	AA	AA	AA	AA	AA	AA	NN	AA	AA	AA	AA	AG
TcSNP803	*	9	62.316	*	*	*	*	*	*	*	GG	GG	GG	AG	GG	GG	GG	GG	GG	GG	GG	GG	GG	GG	GG	GG	GG	GG	GG	GG	GG	GG	GG	GG	GG	GG	GG	GG	GG	GG	GG	GG	GG	NN	GG	GG	GG	GG	GG
TcSNP804	*	4	30.974	*	*	*	*	*	*	*	GG	AG	AA	AA	AG	GG	GG	GG	GG	GG	GG	GG	GG	GG	GG	GG	AA	AA	GG	AG	AG	AG	AA	AA	AA	AA	AA	AA	AA	AA	AA	AA	AA	AG	AA	AA	AA	AA	AA
TcSNP806	*	9	25.418	*	*	*	*	*	*	*	AA	GG	AG	AG	AG	AA	GG	GG	GG	GG	GG	GG	GG	GG	GG	GG	AA	AA	GG	AG	AG	AG	AG	AA	AA	AG	AA	AA	AA	AA	AA	AA	GG	AG	AA	AG	AG	AA	AA
TcSNP807	*	11	1	*	*	*	*	*	*	*	CC	CC	AC	AA	AA	CC	AA	AA	AA	AA	AA	AA	AA	AA	AA	AA	AA	AC	AC	AA	AC	AA	CC	AC	CC	CC	AC	AC	CC	CC	AC	AC	CC	NN	AC	CC	CC	CC	AA
TcSNP809	*	7	42.721	*	*	*	*	*	*	*	AA	AA	AA	AA	AA	AA	AA	AA	AA	AA	AA	AA	AA	AA	AA	AA	AA	AA	AA	AA	AA	AA	AA	AA	AA	AA	AA	AA	AA	AA	AA	AA	AA	AG	AA	AA	AA	AA	AA
TcSNP81	*	9	50.621	*	*	*	*	*	*	*	AA	AC	AA	AA	AA	CC	AA	AA	AA	AA	AA	AA	AA	AA	AA	AA	CC	AA	AC	AC	AC	AC	AA	AA	AA	AA	AA	AA	AA	AA	AA	AA	AA	AC	AA	AA	AA	AA	AC
TcSNP810	*	5	23.885	*	*	*	*	*	*	*	AA	AA	AA	AA	AA	AA	AA	AA	AA	AA	AA	AA	AA	AA	AA	AA	AA	AA	AA	AA	AA	AA	AA	AA	AA	AA	AA	AA	AA	AA	AA	AA	AA	AG	AA	AA	AA	AA	AA
TcSNP813	*	9	2.318	*	*	*	*	*	*	*	GG	GG	GG	GG	GG	GG	AA	AA	AA	AA	AA	AA	AA	AA	AA	AA	GG	GG	GG	AG	GG	AG	GG	GG	GG	GG	GG	GG	GG	GG	GG	GG	GG	GG	GG	GG	GG	GG	AG
TcSNP814	*	7	13.376	*	*	*	*	*	*	*	AA	AA	GG	GG	AG	GG	AA	AA	AA	AA	AA	AA	AA	AA	AA	AA	GG	AG	GG	AG	GG	AG	GG	GG	GG	GG	GG	GG	GG	GG	GG	GG	GG	AG	GG	GG	GG	NN	AG
TcSNP816	*	11	1	*	*	*	*	*	*	*	AA	AT	AA	AA	AT	AA	AA	AA	AA	AA	AA	AA	AA	AA	AA	AA	AA	AA	AT	AA	AT	AA	AA	AA	AA	AA	AA	AA	AA	AA	AA	AA	AA	AT	AA	AA	AA	AA	AA
TcSNP82	*	1	26.098	*	*	*	*	*	*	*	GG	GG	GG	GG	GG	GG	AA	AA	AA	AA	AA	AA	AA	AA	AA	AA	GG	AG	GG	AG	GG	AG	GG	GG	GG	GG	GG	GG	GG	GG	GG	GG	GG	AG	GG	GG	GG	GG	AG
TcSNP820	*	11	1	*	*	*	*	*	*	*	AA	AA	AA	AA	NN	AA	AA	AA	AA	AA	AA	AA	AA	AA	AA	AA	AA	AA	AA	AA	NN	AA	AA	AA	AA	AA	AA	AA	AA	AA	AA	AA	AA	NN	AA	AA	AA	AA	AA
TcSNP821	*	2	21.143	*	*	*	*	*	*	*	TT	TT	TT	TT	TT	TT	TT	TT	TT	TT	TT	TT	TT	TT	TT	TT	TT	TT	TT	TT	TT	TT	TT	TT	TT	TT	TT	TT	TT	TT	TT	TT	TT	AT	TT	TT	TT	TT	TT
TcSNP823	*	5	17.74	*	*	*	*	*	*	*	CC	AA	CC	CC	AC	AA	CC	CC	CC	CC	CC	CC	CC	CC	CC	CC	AA	CC	CC	CC	CC	AC	AA	AA	AA	AA	AA	AA	AA	AA	AA	AA	AA	AC	AA	AA	AA	AA	AC
TcSNP824	*	6	14.973	*	*	*	*	*	*	*	CG	CC	NN	NN	GG	CC	NN	GG	GG	GG	GG	GG	GG	GG	GG	GG	CC	GG	CG	GG	CC	CG	CC	CC	CC	CC	CC	CC	CC	CC	CC	CC	CC	NN	CC	CC	CC	CC	CG
TcSNP825	*	9	27.373	*	*	*	*	*	*	*	AA	AC	AC	AC	AA	AA	AA	AA	AA	AA	AA	AA	AA	AA	AA	AA	AA	AA	CC	AA	AA	AA	AA	AA	AA	AA	AA	AA	AA	AA	AA	AA	AA	NN	AA	AA	AA	AA	AA
TcSNP828	*	9	61.275	*	*	*	*	*	*	*	AG	AA	AA	AA	AG	GG	GG	GG	GG	GG	GG	GG	GG	GG	GG	GG	GG	GG	AG	GG	AG	GG	GG	GG	GG	GG	GG	GG	GG	GG	GG	GG	GG	AG	GG	GG	GG	GG	GG
TcSNP831	*	4	45.133	*	*	*	*	*	*	*	TT	TT	TT	TT	AT	TT	AA	AA	AA	AA	AA	AA	AA	AA	AA	AA	TT	TT	TT	AT	TT	AT	TT	TT	TT	TT	TT	TT	TT	TT	TT	TT	TT	AT	TT	TT	TT	TT	TT
TcSNP832	*	11	1	*	*	*	*	*	*	*	NN	GG	GG	NN	NN	GG	NN	GG	GG	GG	GG	NN	GG	GG	GG	GG	GG	GG	AA	NN	NN	GG	AA	AA	AA	AA	AA	AA	AA	AA	AA	NN	AA	NN	AA	NN	NN	AA	GG
TcSNP833	*	11	1	*	*	*	*	*	*	*	GG	GG	GG	GG	GG	GG	NN	GG	GG	GG	GG	GG	GG	GG	GG	GG	GG	GG	GG	GG	GG	GG	GG	GG	GG	GG	GG	GG	GG	GG	GG	GG	GG	GG	GG	GG	GG	GG	GG
TcSNP835	*	5	25.099	*	*	*	*	*	*	*	TT	AT	AT	AT	AT	AA	TT	TT	TT	TT	TT	TT	TT	TT	TT	TT	TT	TT	TT	TT	TT	TT	TT	TT	TT	TT	TT	TT	TT	TT	TT	TT	TT	NN	TT	TT	TT	TT	TT
TcSNP836	*	2	82.474	*	*	*	*	*	*	*	AG	AA	GG	AG	GG	AA	AA	AA	AA	AA	AA	AA	AA	AA	AA	AA	AA	AA	AA	AA	AG	AA	GG	GG	GG	GG	GG	GG	AG	GG	GG	AG	GG	AG	GG	AG	GG	GG	AA
TcSNP837	*	9	3.965	*	*	*	*	*	*	*	AA	AA	AA	AA	AA	AA	GG	GG	GG	GG	GG	GG	GG	GG	GG	GG	AA	AG	AG	AG	AA	AG	AA	AA	AA	AA	AA	AA	AA	AA	AA	AA	AA	AG	AA	AA	AA	AA	GG
TcSNP839	*	11	1	*	*	*	*	*	*	*	GG	GG	CG	GG	CG	GG	GG	GG	GG	GG	GG	GG	GG	GG	GG	GG	GG	GG	GG	GG	GG	GG	GG	GG	GG	GG	GG	GG	GG	GG	GG	GG	GG	NN	GG	GG	GG	GG	GG
TcSNP84	*	3	36.39	*	*	*	*	*	*	*	GG	GG	GG	GG	GG	GG	GG	GG	GG	GG	GG	GG	GG	GG	GG	GG	GG	GG	AG	GG	GG	GG	GG	GG	GG	GG	GG	GG	GG	GG	GG	GG	GG	NN	GG	GG	GG	GG	GG
TcSNP841	*	5	67.624	*	*	*	*	*	*	*	CC	CC	CC	CC	CC	CC	CC	CC	CC	CC	CC	CC	CC	CC	CC	CC	CC	CC	CC	CC	AC	CC	AA	AA	AA	AA	AA	AA	AA	AA	AA	AA	AA	NN	AA	AA	AA	AA	CC
TcSNP842	*	1	46.747	*	*	*	*	*	*	*	AA	AA	AA	NN	AG	GG	NN	AA	AA	AA	AA	AA	AA	AA	AA	AA	GG	AG	AA	NN	NN	AG	AA	AA	AA	AA	NN	AA	AA	AA	AA	AA	AA	AG	AA	NN	NN	NN	GG
TcSNP844	*	5	38.087	*	*	*	*	*	*	*	TT	TT	TT	TT	TT	AA	TT	TT	TT	TT	TT	TT	TT	TT	TT	TT	AA	TT	TT	AA	AT	AT	AT	TT	TT	TT	TT	AT	TT	TT	TT	TT	TT	NN	AT	AT	AA	AT	AT
TcSNP845	*	11	1	*	*	*	*	*	*	*	AA	AA	AA	AA	AA	AA	AG	NN	NN	NN	NN	NN	NN	NN	NN	NN	AA	AA	GG	AA	AA	AA	AA	AA	AA	AA	AA	AA	AA	AA	AA	AA	AA	AG	AA	AA	AA	NN	AA
TcSNP847	*	2	20.321	*	*	*	*	*	*	*	CC	CC	CC	CC	CC	CC	CC	CC	CC	CC	CC	CC	CC	CC	CC	CC	CC	CC	CC	CC	CC	CC	CC	CC	CC	CC	CC	CC	CC	CC	CC	CC	CC	CC	CC	CC	CC	CC	CC
TcSNP848	*	4	0.634	*	*	*	*	*	*	*	AA	AA	AA	AA	AA	AA	CC	CC	CC	CC	CC	CC	CC	CC	CC	CC	AA	AA	AA	AC	AA	AC	AA	AA	AA	AA	AA	AA	AA	AA	AA	AA	AA	AC	AA	AA	AA	AA	AA
TcSNP851	*	3	57.652	*	*	*	*	*	*	*	GG	GG	GG	GG	GG	GG	GG	GG	GG	GG	GG	GG	GG	GG	GG	GG	GG	GG	AG	GG	GG	GG	GG	GG	GG	GG	GG	GG	GG	GG	GG	GG	GG	NN	GG	GG	GG	GG	GG
TcSNP852	*	3	66.985	*	*	*	*	*	*	*	CG	CC	CC	CC	CC	CC	CC	CC	CC	CC	CC	CC	CC	CC	CC	CC	CC	CG	CC	CC	CG	CC	CC	CC	CC	CC	CC	CC	CC	CC	CC	CC	CC	CG	CC	CC	CC	CC	CC
TcSNP857	*	9	25.252	*	*	*	*	*	*	*	AA	GG	AG	AG	AG	AA	GG	GG	GG	GG	GG	GG	GG	GG	GG	GG	AA	AA	GG	AG	AG	AG	AG	AA	AA	AG	AA	AA	AA	AA	AA	AA	GG	AG	AA	AG	AG	AA	AA
TcSNP858	*	3	33.74	*	*	*	*	*	*	*	AA	AA	AA	AA	AA	AA	AA	AA	AA	AA	AA	AA	AA	AA	AA	AA	AA	AA	AG	AA	AA	AA	AA	AA	AA	AA	AA	AA	AA	AA	AA	AA	AA	NN	AA	AA	AA	AA	AA
TcSNP859	*	5	52.827	*	*	*	*	*	*	*	GG	GG	GG	GG	GG	GG	NN	GG	GG	GG	GG	GG	GG	GG	GG	GG	GG	AG	GG	GG	GG	GG	GG	GG	GG	GG	GG	GG	GG	GG	GG	GG	GG	AG	GG	GG	GG	GG	GG
TcSNP86	*	5	36.622	*	*	*	*	*	*	*	CG	GG	CC	CG	CG	GG	GG	GG	GG	GG	GG	GG	GG	GG	GG	GG	CC	CG	CC	CC	CG	CG	GG	GG	GG	GG	GG	GG	GG	GG	GG	GG	GG	CG	GG	GG	GG	GG	CG
TcSNP860	*	2	64.766	*	*	*	*	*	*	*	NN	AA	AA	NN	NN	GG	AA	AA	NN	AA	AA	AA	NN	AA	AA	AA	GG	AG	AG	NN	NN	AG	GG	GG	GG	GG	GG	GG	GG	GG	GG	NN	GG	NN	GG	NN	NN	GG	AG
TcSNP861	*	9	48.257	*	*	*	*	*	*	*	AG	AA	AA	AA	AA	AA	AA	AA	AA	AA	AA	AA	AA	AA	AA	AA	GG	AA	AG	AG	AG	AG	GG	GG	GG	GG	GG	GG	GG	GG	GG	GG	GG	AG	GG	GG	GG	GG	AG
TcSNP864	*	5	6.851	*	*	*	*	*	*	*	CG	CG	NN	CC	CG	CC	GG	GG	GG	GG	GG	GG	GG	GG	GG	GG	CC	CG	CG	GG	CG	GG	CC	CC	CG	CC	CG	CG	CC	CC	CC	CC	CG	NN	GG	CC	CC	CG	CG
TcSNP865	*	1	51.014	*	*	*	*	*	*	*	GG	GG	GG	GG	GG	GG	GG	GG	GG	GG	GG	GG	GG	GG	GG	GG	GG	GG	GG	GG	GG	GG	GG	GG	GG	GG	GG	GG	GG	GG	GG	GG	GG	AG	GG	GG	GG	GG	GG
TcSNP866	*	3	27.651	*	*	*	*	*	*	*	AC	AA	AA	AA	AA	AA	AA	AA	AA	AA	AA	AA	AA	AA	AA	AA	AA	AC	AC	AA	AC	AA	AA	AA	AA	AA	AA	AA	AA	AA	AA	AA	AA	AC	AA	AA	AA	AA	AA
TcSNP867	*	9	25.252	*	*	*	*	*	*	*	AA	AA	AT	AT	AA	AA	AA	AA	AA	AA	AA	AA	AA	AA	AA	AA	AA	AA	TT	AA	AT	AA	AA	AA	AA	AA	AA	AA	AA	AA	AA	AA	AA	AT	AA	AA	AA	AA	AA
TcSNP87	*	2	36.974	*	*	*	*	*	*	*	CC	CC	CC	CC	CC	CC	CC	CC	CC	CC	CC	CC	CC	CC	CC	CC	CC	CC	CC	CC	CC	CC	CC	CC	CC	CC	CC	CC	CC	CC	CC	CC	CC	CG	CC	CC	CC	CC	CC
TcSNP871	*	5	2.679	*	*	*	*	*	*	*	GG	GG	AG	GG	AG	GG	AA	AA	AA	AA	AA	AA	AA	AA	AA	AA	GG	AG	GG	GG	GG	AG	GG	GG	GG	GG	GG	GG	GG	GG	GG	GG	GG	AG	GG	GG	GG	GG	AG
TcSNP872	*	4	37.07	*	*	*	*	*	*	*	CG	CG	CC	CC	GG	CC	GG	GG	GG	GG	GG	GG	GG	GG	GG	GG	CC	GG	GG	CG	CC	CC	CC	CC	CC	CC	CC	CC	CC	CC	CC	CC	CC	CG	CC	CC	CC	CC	CG
TcSNP874	*	9	5.28	*	*	*	*	*	*	*	AA	AA	AA	AA	AA	AA	NN	GG	GG	GG	GG	GG	GG	GG	GG	GG	AA	AG	AG	AG	AA	AG	AA	AA	AA	AA	AA	AA	AA	AA	AA	AA	AA	NN	AA	AA	AA	AA	GG
TcSNP875	*	2	50.685	*	*	*	*	*	*	*	GG	GG	GG	GG	GG	GG	NN	GG	GG	GG	GG	GG	GG	GG	GG	GG	GG	GG	GG	GG	NN	GG	AA	AA	AA	AA	AA	AA	AA	AA	AA	AA	AA	AG	AA	AA	AA	AA	GG
TcSNP877	*	11	1	*	*	*	*	*	*	*	NN	AA	AA	AA	NN	AA	AA	AA	AA	AA	AA	AA	AA	AA	AA	AA	AA	AA	AA	AA	NN	AA	AA	AA	AA	AA	AA	AA	AA	AA	AA	NN	AA	NN	AA	AA	AA	AA	AA
TcSNP878	*	3	9.107	*	*	*	*	*	*	*	CG	GG	CG	GG	NN	GG	CC	CC	CC	CC	CC	CC	CC	CC	CC	CC	GG	CG	CG	GG	CC	CG	GG	GG	GG	GG	GG	GG	GG	GG	GG	GG	GG	CG	GG	GG	GG	GG	CG
TcSNP880	*	2	21.425	*	*	*	*	*	*	*	AA	AA	AA	AA	AA	AA	AA	AA	AA	AA	AA	AA	AA	AA	AA	AA	AA	AA	AA	AA	AA	AA	AA	AA	AA	AA	AA	AA	AA	AA	AA	AA	AA	AG	AA	AA	AA	AA	AA
TcSNP881	*	11	1	*	*	*	*	*	*	*	GG	GG	GG	GG	GG	GG	AA	AA	AA	AA	AA	AA	AA	AA	AA	AA	GG	GG	GG	AA	AA	AA	GG	GG	GG	GG	GG	GG	GG	GG	GG	GG	GG	AG	GG	GG	GG	GG	AA
TcSNP883	*	10	43.631	*	*	*	*	*	*	*	GG	GG	AG	GG	GG	GG	GG	GG	GG	GG	GG	GG	GG	GG	GG	GG	GG	GG	GG	GG	GG	GG	AA	AA	AA	AA	AA	AG	AA	AG	AG	AA	AG	NN	AG	GG	GG	GG	GG
TcSNP885	*	2	98.435	*	*	*	*	*	*	*	TT	TT	AT	TT	TT	AA	TT	TT	TT	TT	TT	TT	TT	TT	TT	TT	TT	TT	TT	TT	TT	TT	TT	TT	TT	TT	TT	TT	TT	TT	TT	TT	TT	AT	TT	TT	TT	TT	TT
TcSNP886	*	4	27.784	*	*	*	*	*	*	*	NN	AG	AG	GG	NN	AA	NN	GG	GG	GG	GG	GG	GG	GG	GG	GG	AA	AG	GG	AG	NN	AG	GG	GG	GG	GG	GG	GG	GG	GG	GG	GG	GG	NN	GG	GG	GG	GG	AA
TcSNP887	*	11	1	*	*	*	*	*	*	*	CG	GG	GG	GG	GG	GG	GG	GG	GG	GG	GG	GG	GG	GG	GG	GG	GG	GG	GG	CG	GG	GG	GG	GG	GG	GG	GG	GG	GG	GG	GG	GG	GG	NN	GG	GG	GG	GG	GG
TcSNP889	*	5	13.182	*	*	*	*	*	*	*	NN	AA	AA	AA	NN	AA	NN	AA	AA	AA	AA	AA	AA	AA	AA	AA	AA	AA	AA	AA	NN	AA	AA	AA	AA	AA	AA	AA	AA	AA	AA	NN	AA	NN	AA	AA	AA	AA	AA
TcSNP89	*	3	61.844	*	*	*	*	*	*	*	GG	GG	GG	GG	AG	GG	AA	AA	AA	AA	AA	AA	AA	AA	AA	AA	GG	GG	AG	AA	GG	AG	AA	AA	AA	AA	AA	AA	AA	AA	AA	AA	AA	AG	AA	AA	AA	AA	AG
TcSNP891	*	2	43.972	*	*	*	*	*	*	*	AG	AA	AA	AG	AA	GG	GG	GG	GG	GG	GG	GG	GG	GG	GG	GG	GG	GG	AG	GG	AG	GG	GG	GG	GG	GG	GG	GG	GG	GG	GG	GG	GG	AG	GG	GG	GG	GG	GG
TcSNP892	*	11	1	*	*	*	*	*	*	*	NN	NN	NN	NN	NN	GG	NN	GG	GG	GG	GG	GG	GG	GG	GG	GG	GG	GG	GG	NN	NN	GG	GG	GG	GG	GG	GG	GG	GG	GG	GG	NN	GG	NN	GG	NN	NN	GG	GG
TcSNP893	*	2	55.49	*	*	*	*	*	*	*	GG	GG	GG	GG	GG	GG	GG	GG	GG	GG	GG	GG	GG	GG	GG	GG	GG	GG	GG	GG	GG	GG	GG	GG	GG	GG	GG	GG	GG	GG	GG	GG	GG	AA	GG	GG	GG	GG	GG
TcSNP894	*	6	39.664	*	*	*	*	*	*	*	GG	CG	GG	CG	GG	GG	GG	GG	GG	GG	GG	GG	GG	GG	GG	GG	GG	GG	CG	GG	CG	GG	GG	GG	GG	GG	GG	GG	GG	GG	GG	GG	GG	NN	GG	GG	GG	GG	GG
TcSNP895	*	9	13.452	*	*	*	*	*	*	*	GG	GG	GG	GG	GG	GG	GG	GG	GG	GG	GG	GG	GG	GG	GG	GG	GG	GG	AG	GG	GG	GG	GG	GG	GG	GG	GG	GG	GG	GG	GG	GG	GG	AG	GG	GG	GG	GG	GG
TcSNP896	*	4	26.405	*	*	*	*	*	*	*	AA	AA	AG	AG	AG	GG	GG	GG	GG	GG	GG	GG	GG	GG	GG	GG	GG	AG	AA	GG	AG	GG	AA	AA	AA	AA	NN	NN	AA	AA	AA	AA	AA	AG	AA	AA	AA	AA	GG
TcSNP897	*	3	21.45	*	*	*	*	*	*	*	CC	CC	CC	CC	CC	CC	CC	CC	CC	CC	CC	CC	CC	CC	CC	CC	CC	CC	AC	CC	AC	CC	CC	CC	CC	CC	CC	CC	CC	CC	CC	CC	CC	AC	CC	CC	CC	CC	CC
TcSNP898	*	2	41.327	*	*	*	*	*	*	*	AA	AA	AA	AA	AA	AA	NN	GG	GG	GG	GG	NN	GG	GG	GG	NN	AA	AG	AG	AG	AG	AG	AA	AA	AA	AA	AA	AA	AA	AA	AA	AA	AA	GG	AA	AA	AA	AA	GG
TcSNP899	*	8	50.558	*	*	*	*	*	*	*	GG	GG	GG	GG	GG	AA	GG	GG	GG	GG	GG	GG	GG	GG	GG	GG	AA	AG	AG	GG	AG	GG	GG	GG	GG	GG	GG	GG	GG	GG	GG	GG	GG	NN	GG	GG	GG	GG	AA
TcSNP90	*	5	60.199	*	*	*	*	*	*	*	CC	CC	CC	CC	CC	CC	AA	AA	AA	AA	AA	AA	AA	AA	AA	AA	CC	AC	CC	AA	CC	AC	CC	CC	CC	CC	CC	CC	CC	CC	CC	CC	CC	NN	CC	CC	CC	CC	AA
TcSNP901	*	6	10.007	*	*	*	*	*	*	*	GG	GG	GG	GG	GG	GG	GG	GG	GG	GG	GG	GG	GG	GG	GG	GG	AA	AG	GG	AA	AG	AG	GG	GG	GG	GG	GG	GG	GG	GG	GG	GG	GG	AG	GG	GG	GG	GG	AA
TcSNP906	*	2	34.476	*	*	*	*	*	*	*	AC	AC	AC	AA	NN	AA	AA	AA	AA	AA	AA	AA	AA	AA	AA	AA	AA	AA	AA	AA	AC	AA	AA	AA	AA	AA	AA	AA	AA	AA	AA	AA	AA	AC	AA	AA	AA	AA	AA
TcSNP91	*	5	55.407	*	*	*	*	*	*	*	GG	GG	GG	GG	GG	GG	GG	GG	GG	GG	GG	GG	GG	GG	GG	GG	GG	GG	GG	GG	GG	GG	GG	GG	GG	GG	GG	GG	GG	GG	GG	GG	GG	AG	GG	GG	GG	GG	GG
TcSNP915	*	1	90.803	*	*	*	*	*	*	*	GG	AG	GG	AA	AG	GG	AA	AA	AA	AA	AA	AA	AA	AA	AA	AA	GG	GG	GG	AG	GG	AG	GG	GG	GG	AA	AG	AA	GG	GG	GG	GG	GG	AG	AA	AG	AG	AG	GG
TcSNP917	*	10	36.734	*	*	*	*	*	*	*	AA	AG	AG	AG	AG	GG	AA	AA	AA	AA	AA	AA	AA	AA	AA	AA	AA	AG	AG	AA	AA	AA	GG	GG	GG	GG	GG	GG	GG	GG	GG	GG	GG	AG	GG	GG	GG	GG	AA
TcSNP920	*	11	1	*	*	*	*	*	*	*	GG	GG	GG	GG	GG	GG	GG	GG	GG	GG	GG	GG	GG	GG	GG	GG	GG	GG	GG	GG	GG	GG	AG	AA	AG	GG	AG	AA	GG	AG	AA	AG	AG	AG	GG	GG	AG	GG	GG
TcSNP921	*	4	63.075	*	*	*	*	*	*	*	AA	AA	AA	AA	AA	AA	AA	AA	AA	AA	AA	AA	AA	AA	AA	AA	AA	AA	AA	AA	AA	AA	AA	AA	AA	AA	AA	AA	AA	AA	AA	AA	AA	NN	AA	AA	AA	AA	AA
TcSNP923	*	1	47.331	*	*	*	*	*	*	*	NN	GG	GG	NN	GG	GG	GG	GG	GG	GG	GG	GG	GG	GG	GG	GG	GG	GG	GG	NN	NN	GG	GG	GG	GG	GG	GG	GG	GG	GG	GG	NN	GG	AG	GG	NN	NN	GG	GG
TcSNP927	*	11	1	*	*	*	*	*	*	*	NN	NN	AA	AA	NN	AA	NN	AA	AA	AA	AA	AA	AA	AA	AA	AA	AA	AG	AG	AA	NN	AA	AA	AA	AA	AA	AA	AA	AA	AA	AA	NN	AA	NN	AA	AA	AA	AA	AA
TcSNP928	*	3	60.232	*	*	*	*	*	*	*	GG	GG	GG	GG	GG	GG	AA	AA	AA	AA	AA	AA	AA	AA	AA	AA	GG	GG	AG	AA	GG	AG	GG	GG	GG	GG	GG	GG	GG	GG	GG	GG	GG	AG	GG	GG	GG	GG	AG
TcSNP929	*	3	0.392	*	*	*	*	*	*	*	GG	GG	GG	GG	GG	GG	GG	GG	GG	GG	GG	GG	GG	GG	GG	GG	CC	GG	CG	GG	GG	GG	GG	GG	GG	GG	GG	GG	GG	GG	GG	GG	GG	NN	GG	GG	GG	GG	GG
TcSNP93	*	11	1	*	*	*	*	*	*	*	CC	AA	AC	AC	AC	CC	CC	CC	CC	CC	CC	CC	CC	CC	CC	CC	CC	CC	CC	CC	AC	CC	CC	CC	CC	CC	CC	CC	CC	CC	CC	CC	CC	AC	CC	CC	CC	CC	CC
TcSNP932	*	9	7.282	*	*	*	*	*	*	*	AA	AG	AG	AG	NN	AA	GG	GG	GG	GG	GG	GG	GG	GG	GG	GG	AA	GG	GG	AG	NN	AG	AA	AA	AA	AA	AA	AA	AA	AA	AA	AA	AA	NN	AA	AA	AA	AA	GG
TcSNP933	*	9	6.03	*	*	*	*	*	*	*	AT	TT	AT	AT	TT	AA	TT	TT	TT	TT	TT	TT	TT	TT	TT	TT	AA	TT	TT	AT	AT	AT	AA	AA	AA	AA	AA	AA	AA	AA	AA	AA	AA	AT	AA	AA	AA	AA	TT
TcSNP935	*	5	7.216	*	*	*	*	*	*	*	NN	AA	AA	AA	NN	AA	NN	AA	AA	AA	AA	AA	AA	AA	AA	AA	AA	AA	AG	AA	NN	AA	AA	AA	AA	AA	AA	AA	AA	AA	AA	NN	AA	NN	AA	AA	AA	AA	AA
TcSNP936	*	5	13.194	*	*	*	*	*	*	*	AA	AA	AA	NN	AA	AA	NN	TT	TT	TT	TT	TT	TT	TT	TT	TT	AA	AA	AA	NN	AA	AT	AA	AA	AA	AA	AA	AA	AA	AA	AA	AA	AA	AA	AA	NN	NN	AA	AA
TcSNP937	*	3	58.502	*	*	*	*	*	*	*	AG	AA	AG	AA	AA	AA	AA	AA	AA	AA	AA	AA	AA	AA	AA	AA	AA	AG	AG	AA	AA	AA	AA	AA	AA	AA	AA	AA	AA	AA	AA	AA	AA	NN	AA	AA	AA	AA	AA
TcSNP939	*	1	46.891	*	*	*	*	*	*	*	AA	AC	AC	AA	AC	AA	CC	CC	CC	CC	CC	CC	CC	CC	CC	CC	AA	AA	AC	AC	AC	AC	AA	AA	AA	AA	AA	AA	AA	AA	AA	AA	AA	AC	AA	AA	AA	AA	AA
TcSNP940	*	1	38.352	*	*	*	*	*	*	*	AA	AA	AA	AA	NN	AA	AA	AA	AA	AA	AA	AA	AA	AA	AA	AA	GG	AG	AA	AG	NN	AG	GG	AG	AA	GG	AG	AG	GG	GG	GG	NN	GG	NN	AG	AG	GG	GG	GG
TcSNP941	*	11	1	*	*	*	*	*	*	*	CC	CC	CC	CC	CC	CC	CC	CC	CC	CC	CC	CC	CC	CC	CC	CC	CC	CC	CC	CC	CG	CC	CC	CC	CC	CC	CC	CC	CC	CC	CC	CC	CC	CG	CC	CC	CC	CC	CC
TcSNP942	*	8	34.014	*	*	*	*	*	*	*	AG	GG	GG	AG	AG	GG	AA	AA	AA	AA	AA	AA	AA	AA	AA	AA	AA	AA	AA	AA	AA	AA	GG	GG	GG	GG	GG	GG	GG	GG	GG	GG	GG	AG	GG	GG	GG	GG	AA
TcSNP943	*	2	5.338	*	*	*	*	*	*	*	NN	GG	GG	GG	GG	GG	NN	GG	GG	GG	GG	GG	NN	GG	GG	GG	GG	GG	GG	GG	NN	GG	AG	GG	AG	GG	AG	GG	GG	AA	AG	AA	AG	AG	GG	GG	AA	AA	GG
TcSNP944	*	7	8.457	*	*	*	*	*	*	*	NN	NN	NN	NN	NN	GG	NN	NN	NN	AA	NN	AA	NN	AA	AA	AA	NN	AG	NN	NN	AG	AG	NN	GG	NN	NN	GG	NN	NN	NN	NN	NN	NN	AG	NN	NN	NN	NN	AA
TcSNP945	*	3	17.674	*	*	*	*	*	*	*	CG	CG	GG	CG	CG	GG	CC	CC	CC	CC	CC	CC	CC	CC	CC	CC	GG	CC	CC	CG	GG	CG	GG	GG	GG	GG	GG	GG	GG	GG	GG	GG	GG	CG	GG	GG	GG	GG	CG
TcSNP947	*	9	8.744	*	*	*	*	*	*	*	GG	GG	GG	GG	GG	AA	AA	AA	AA	AA	AA	AA	AA	AA	AA	AA	AA	AG	AG	AA	AG	AA	AA	AA	AA	AA	AA	AA	AA	AA	AA	AA	NN	AG	AA	AA	AA	AA	AA
TcSNP948	*	4	48.279	*	*	*	*	*	*	*	NN	AG	GG	GG	AG	AA	NN	GG	GG	GG	GG	GG	GG	GG	GG	GG	AA	AA	AA	AG	NN	AG	NN	GG	GG	NN	GG	AA	AG	AA	AA	NN	GG	AG	NN	AG	GG	GG	AA
TcSNP949	*	5	2.679	*	*	*	*	*	*	*	GG	GG	GG	GG	GG	GG	AA	AA	AA	AA	AA	AA	AA	AA	AA	AA	GG	AG	GG	GG	GG	AG	GG	GG	GG	GG	GG	GG	GG	GG	GG	GG	GG	AG	GG	GG	GG	GG	AG
TcSNP95	*	2	23.082	*	*	*	*	*	*	*	CC	CC	CC	CC	CC	CC	AA	AA	AA	AA	AA	AA	AA	AA	AA	AA	CC	CC	AC	AC	AC	AC	AA	AA	AA	AA	AA	AA	AA	AA	AA	AA	AA	AC	AA	AA	AA	AA	AC
TcSNP950	*	11	1	*	*	*	*	*	*	*	NN	AA	AA	NN	NN	AA	NN	AA	NN	AA	AA	AA	NN	AA	AA	AA	AA	AA	AA	NN	NN	AA	AA	AA	AA	AA	AA	AA	AA	AA	AA	NN	AA	NN	AA	NN	NN	AA	AA
TcSNP953	*	4	10.327	*	*	*	*	*	*	*	AT	AA	AT	AA	AT	AA	AA	AA	NN	AA	AA	AA	NN	AA	AA	AA	AA	AA	TT	AA	AT	AA	AA	AA	AA	AA	AA	AA	AA	AA	AA	AA	AA	AA	AA	AA	AA	AA	AA
TcSNP954	*	1	54.647	*	*	*	*	*	*	*	AA	AA	AA	AA	NN	AA	AA	AA	NN	AA	AA	AA	NN	AA	AA	AA	AA	AA	AA	AA	AA	AA	AA	AA	AA	AA	AA	AA	AA	AA	AA	AA	AA	AG	AA	AA	AA	AA	AA
TcSNP957	*	11	1	*	*	*	*	*	*	*	AG	AA	AA	AA	AA	AA	AA	AA	NN	AA	AA	AA	NN	AA	AA	AA	AA	AA	AA	AA	AA	AA	AA	AA	AA	AA	AA	AA	AA	AA	AA	AA	AA	AG	AA	AA	AA	AA	AA
TcSNP958	*	1	35.173	*	*	*	*	*	*	*	CC	CC	CC	CC	CC	CC	CC	CC	CC	CC	CC	CC	CC	CC	CC	CC	CC	CC	CC	CC	CC	CC	CC	CC	CC	CC	CC	CC	CC	CC	CC	CC	CC	NN	CC	CC	CC	CC	CC
TcSNP959	*	2	44.118	*	*	*	*	*	*	*	NN	GG	AG	AG	NN	AA	NN	GG	GG	GG	GG	GG	GG	GG	GG	GG	AA	AA	AA	AG	NN	AG	AA	AA	AA	AA	AA	AA	AA	AA	AA	NN	AA	NN	AA	AA	AA	AA	AG
TcSNP960	*	4	32.104	*	*	*	*	*	*	*	AT	AT	AA	NN	NN	AA	AT	AA	AA	AA	NN	AA	NN	AA	AA	AA	TT	AA	AT	NN	NN	AT	AA	AA	AA	AA	AA	AA	AA	AA	AA	AA	AA	NN	AA	NN	NN	AA	AT
TcSNP961	*	5	27.578	*	*	*	*	*	*	*	AC	AA	AC	AC	AC	CC	CC	CC	CC	CC	CC	CC	CC	CC	CC	CC	AA	AA	AC	CC	AC	AC	CC	CC	CC	CC	CC	CC	CC	CC	CC	CC	CC	CC	CC	CC	CC	CC	AA
TcSNP962	*	1	23.239	*	*	*	*	*	*	*	AA	AA	AA	AA	AA	AA	NN	AA	AA	AA	AA	AA	AA	AA	AA	AA	AA	AA	AA	AA	AA	AA	AA	AA	AA	AA	AA	AA	AA	AA	AA	AA	AA	AC	AA	AA	AA	AA	AA
TcSNP964	*	6	25.092	*	*	*	*	*	*	*	AG	AG	AA	AA	AG	AA	GG	GG	GG	GG	GG	GG	GG	GG	GG	GG	AA	AG	AA	AA	AG	AG	GG	GG	GG	GG	GG	GG	GG	GG	GG	GG	GG	AG	GG	GG	GG	GG	AA
TcSNP965	*	1	7.209	*	*	*	*	*	*	*	NN	GG	GG	NN	NN	GG	NN	GG	GG	GG	NN	GG	NN	NN	GG	GG	GG	GG	GG	NN	NN	GG	GG	GG	GG	GG	GG	GG	GG	GG	GG	NN	GG	NN	GG	NN	NN	GG	GG
TcSNP969	*	3	58.623	*	*	*	*	*	*	*	AC	AA	AC	AA	AC	AA	NN	CC	CC	CC	NN	NN	CC	CC	CC	CC	AA	AC	CC	AC	AC	AC	AA	AA	AA	AA	AA	AA	AA	AA	AA	AA	AA	AC	AA	AA	AA	AA	AC
TcSNP97	*	2	97.667	*	*	*	*	*	*	*	GG	GG	GG	GG	GG	GG	GG	GG	GG	GG	GG	GG	GG	GG	GG	GG	GG	GG	GG	GG	GG	GG	GG	GG	GG	GG	GG	GG	GG	GG	GG	GG	GG	GG	GG	GG	GG	GG	GG
TcSNP971	*	1	42.802	*	*	*	*	*	*	*	GG	CG	GG	GG	CG	GG	GG	GG	GG	GG	GG	GG	GG	GG	GG	GG	GG	GG	CC	GG	CG	GG	GG	GG	GG	GG	GG	GG	GG	GG	GG	GG	GG	NN	GG	GG	GG	GG	GG
TcSNP975	*	3	37.868	*	*	*	*	*	*	*	AA	AA	AA	AA	AA	AA	CC	CC	CC	CC	CC	CC	CC	CC	CC	CC	AA	AA	AA	AC	AA	AC	AA	AA	AA	AA	AA	AA	AA	AA	AA	AA	AA	NN	AA	AA	AA	AA	AA
TcSNP976	*	9	21.23	*	*	*	*	*	*	*	CG	CC	CC	CG	CC	GG	CC	CC	CC	CC	CC	CC	CC	CC	CC	CC	GG	GG	CC	CG	CG	CG	CC	CC	CC	CC	CC	CC	CC	CC	CC	CC	CC	NN	CC	CC	CC	CC	GG
TcSNP979	*	5	45.295	*	*	*	*	*	*	*	GG	GG	GG	GG	GG	GG	GG	GG	GG	GG	GG	GG	GG	GG	GG	GG	GG	GG	GG	GG	GG	GG	GG	GG	GG	GG	GG	GG	GG	GG	GG	GG	GG	AG	GG	GG	GG	GG	GG
TcSNP98	*	4	45.185	*	*	*	*	*	*	*	AA	AA	AA	AA	AT	AA	NN	TT	TT	TT	TT	TT	NN	TT	TT	TT	AA	AA	AA	AT	AA	AT	AA	AA	AA	AA	AA	AA	AA	AA	AA	AA	AA	AT	AA	AA	AA	AA	AA
TcSNP982	*	5	66.801	*	*	*	*	*	*	*	AC	CC	AC	AC	AC	AA	CC	CC	CC	CC	CC	CC	CC	CC	CC	CC	AA	CC	CC	AC	AC	AC	AC	AC	CC	CC	CC	CC	AA	AA	AC	AC	CC	AA	AC	AC	AC	AC	AC
TcSNP984	*	9	66.346	*	*	*	*	*	*	*	GG	GG	GG	GG	GG	GG	CC	CC	CC	CC	CC	CC	CC	CC	CC	CC	GG	GG	CG	CG	GG	CG	GG	GG	GG	GG	GG	GG	GG	GG	GG	GG	GG	CG	GG	GG	GG	GG	CG
TcSNP985	*	1	77.635	*	*	*	*	*	*	*	GG	GG	GG	GG	GG	GG	GG	GG	GG	GG	GG	GG	GG	GG	GG	GG	GG	AG	GG	AG	AA	AG	GG	GG	GG	GG	GG	GG	GG	GG	GG	GG	GG	AA	GG	GG	GG	GG	AA
TcSNP986	*	1	78.978	*	*	*	*	*	*	*	AA	AA	AA	AA	AC	AA	CC	CC	CC	CC	CC	CC	CC	CC	CC	CC	AA	AC	AA	AC	AC	AC	AA	AA	AA	AA	AC	AC	NN	NN	AA	AA	AA	NN	AA	AA	AA	AA	AC
TcSNP989	*	9	15.793	*	*	*	*	*	*	*	GG	AA	AG	AG	AG	GG	AA	AA	AA	AA	AA	AA	AA	AA	AA	AA	GG	AG	AG	AG	AG	AG	GG	GG	GG	GG	GG	GG	GG	GG	GG	GG	GG	NN	GG	GG	GG	GG	AG
TcSNP992	*	10	33.777	*	*	*	*	*	*	*	GG	GG	GG	GG	GG	GG	AA	AA	AA	AA	AA	AA	AA	AA	AA	AA	GG	GG	AG	GG	GG	AG	GG	GG	AA	AA	AG	AG	NN	AG	GG	AG	AA	AG	AA	AA	AG	AA	GG
TcSNP993	*	4	50.772	*	*	*	*	*	*	*	AA	AA	AA	AA	AA	AA	AA	AA	AA	AA	AA	AA	AA	AA	AA	AA	TT	AT	AA	AT	AT	AT	AT	AA	AA	AT	AA	TT	AT	TT	AA	AA	AA	NN	AT	AT	AA	AA	AT
TcSNP994	*	6	33.901	*	*	*	*	*	*	*	AG	GG	GG	AG	GG	GG	GG	GG	GG	GG	GG	GG	GG	GG	GG	GG	AA	AA	AG	AA	AA	AG	GG	GG	GG	GG	AG	AG	GG	GG	GG	GG	AG	AG	AG	GG	AG	AG	AA
TcSNP996	*	3	63.406	*	*	*	*	*	*	*	GG	GG	GG	GG	GG	GG	AA	AA	AA	AA	AA	AA	AA	AA	AA	AA	GG	GG	AG	AA	GG	AG	GG	GG	GG	GG	GG	GG	GG	GG	GG	GG	GG	AG	GG	GG	GG	GG	AG
TcSNP998	*	5	11.793	*	*	*	*	*	*	*	AG	AA	AA	AA	AA	GG	AA	AA	AA	AA	AA	AA	AA	AA	AA	AA	GG	AA	AA	AA	AG	AA	AG	GG	AA	GG	AG	AA	GG	AG	AG	GG	AA	NN	AA	AA	AG	AG	AG
TcSNP999	*	8	9.735	*	*	*	*	*	*	*	GG	AG	GG	GG	AG	AA	GG	GG	GG	GG	GG	GG	GG	GG	GG	GG	AA	GG	GG	AA	AG	AG	GG	GG	GG	GG	GG	GG	GG	GG	GG	GG	GG	AG	GG	GG	GG	GG	AG
[truncated: 605 more columns]
